# Supplementary material for: A Comprehensive Analysis of the Metal–Nitrile Bonding in an Organo-Diiron System
Source: Molecules. 2021 Nov 23;26(23):7088. doi: 10.3390/molecules26237088 (PMC8659010; doi:10.3390/molecules26237088)
Supplement: Supplementary file 1 [file molecules-26-07088-s001.zip]

Archive with 5 entries (4 files):
- molecules-1472803-supplementary/
- molecules-1472803-supplementary/checkcif.pdf
- molecules-1472803-supplementary/cif.cif
- molecules-1472803-supplementary/coordinates DFT.xyz
- molecules-1472803-supplementary/Supporting Information.pdf
