# Supplementary material for: A Comprehensive Analysis of the Metal–Nitrile Bonding in an Organo-Diiron System
Source: Molecules. 2021 Nov 23;26(23):7088. doi: 10.3390/molecules26237088 (PMC8659010; doi:10.3390/molecules26237088)
Supplement: Supplementary file 1 [file molecules-26-07088-s001.zip › molecules-1472803-supplementary/cif.cif]

 
data_2
 
_audit_creation_method            'SHELXL-2014/7'
_shelx_SHELXL_version_number      '2014/7'
_chemical_name_systematic         ?
_chemical_name_common             ?
_chemical_melting_point           ?
_chemical_formula_moiety          ?
_chemical_formula_sum
 'C23 H27 F3 Fe2 N2 O5 S' 
_chemical_formula_weight          612.22

loop_
 _atom_type_symbol
 _atom_type_description
 _atom_type_scat_dispersion_real
 _atom_type_scat_dispersion_imag
 _atom_type_scat_source
 'C'  'C'   0.0033   0.0016
 'International Tables Vol C Tables 4.2.6.8 and 6.1.1.4'
 'H'  'H'   0.0000   0.0000
 'International Tables Vol C Tables 4.2.6.8 and 6.1.1.4'
 'F'  'F'   0.0171   0.0103
 'International Tables Vol C Tables 4.2.6.8 and 6.1.1.4'
 'Fe'  'Fe'   0.3463   0.8444
 'International Tables Vol C Tables 4.2.6.8 and 6.1.1.4'
 'N'  'N'   0.0061   0.0033
 'International Tables Vol C Tables 4.2.6.8 and 6.1.1.4'
 'O'  'O'   0.0106   0.0060
 'International Tables Vol C Tables 4.2.6.8 and 6.1.1.4'
 'S'  'S'   0.1246   0.1234
 'International Tables Vol C Tables 4.2.6.8 and 6.1.1.4'
 
_space_group_crystal_system       monoclinic
_space_group_IT_number            14
_space_group_name_H-M_alt         'P 21/n'
_space_group_name_Hall            '-P 2yn'
 
_shelx_space_group_comment
;
The symmetry employed for this shelxl refinement is uniquely defined
by the following loop, which should always be used as a source of
symmetry information in preference to the above space-group names.
They are only intended as comments.
;
 
loop_
 _space_group_symop_operation_xyz
 'x, y, z'
 '-x+1/2, y+1/2, -z+1/2'
 '-x, -y, -z'
 'x-1/2, -y-1/2, z-1/2'
 
_cell_length_a                    10.9065(9)
_cell_length_b                    14.8064(11)
_cell_length_c                    15.9959(12)
_cell_angle_alpha                 90
_cell_angle_beta                  101.382(3)
_cell_angle_gamma                 90
_cell_volume                      2532.3(3)
_cell_formula_units_Z             4
_cell_measurement_temperature     100(2)
_cell_measurement_reflns_used     9089
_cell_measurement_theta_min       2.5085
_cell_measurement_theta_max       28.8465
 
_exptl_crystal_description        plate
_exptl_crystal_colour             brown
_exptl_crystal_density_meas       ?
_exptl_crystal_density_method     ?
_exptl_crystal_density_diffrn     1.606          
_exptl_crystal_F_000              1256
_exptl_transmission_factor_min    ?
_exptl_transmission_factor_max    ?
_exptl_crystal_size_max           0.160
_exptl_crystal_size_mid           0.140
_exptl_crystal_size_min           0.110
_exptl_absorpt_coefficient_mu     1.287
_shelx_estimated_absorpt_T_min    0.821
_shelx_estimated_absorpt_T_max    0.871
_exptl_absorpt_correction_type    empirical
_exptl_absorpt_correction_T_min   0.4211
_exptl_absorpt_correction_T_max   0.5635
_exptl_absorpt_process_details
; 
 Data were corrected for Lorentz polarization and absorption
 effects (empirical absorption correction SADABS).
 R(int) =  0.1240 (selected reflections only, before parameter refinement)
 R(int) =  0.0724 (selected reflections only, after parameter refinement)
;
_exptl_absorpt_special_details    ?
_diffrn_ambient_temperature       100(2)
_diffrn_radiation_wavelength      0.71073
_diffrn_radiation_type            MoK\a
_diffrn_source                    'fine-focus sealed tube'
_diffrn_measurement_device_type   'PHOTON100 area detector'
_diffrn_measurement_method        'phi and omega scans'
_diffrn_detector_area_resol_mean  ?
_diffrn_reflns_number             44496
_diffrn_reflns_av_unetI/netI      0.0590
_diffrn_reflns_av_R_equivalents   0.1492
_diffrn_reflns_limit_h_min        -12
_diffrn_reflns_limit_h_max        12
_diffrn_reflns_limit_k_min        -17
_diffrn_reflns_limit_k_max        17
_diffrn_reflns_limit_l_min        -18
_diffrn_reflns_limit_l_max        19
_diffrn_reflns_theta_min          1.892
_diffrn_reflns_theta_max          25.027
_diffrn_reflns_theta_full         25.027
_diffrn_measured_fraction_theta_max   0.998
_diffrn_measured_fraction_theta_full  0.998
_diffrn_reflns_Laue_measured_fraction_max    0.998
_diffrn_reflns_Laue_measured_fraction_full   0.998
_diffrn_reflns_point_group_measured_fraction_max   0.998
_diffrn_reflns_point_group_measured_fraction_full  0.998
_reflns_number_total              4453
_reflns_number_gt                 3618
_reflns_threshold_expression      'I > 2\s(I)'
_reflns_Friedel_coverage          0.000
_reflns_Friedel_fraction_max      .
_reflns_Friedel_fraction_full     .
 
_reflns_special_details
;
 _reflns_Friedel_fraction is defined as the number of unique
 Friedel pairs measured divided by the number that would be
 possible theoretically, ignoring centric projections and
 systematic absences.
;
 
_computing_data_collection        'APEX3 (Bruker AXS, 2015)' 
_computing_cell_refinement        'APEX3 (Bruker AXS, 2015)' 
_computing_data_reduction         'SAINT (Bruker AXS, 2015)' 
_computing_structure_solution     'SHELXT (Sheldrick, 2015)'
_computing_structure_refinement 'SHELXL-2014/7 (Sheldrick, 2014)'
_computing_molecular_graphics     'ORTEPIII (Johnson, 1996)' 
_computing_publication_material  'XCIF 2014/2 (Bruker AXS, 2014)'
_refine_special_details
;
 Refined as a 2-component twin.
;
_refine_ls_structure_factor_coef  Fsqd
_refine_ls_matrix_type            full
_refine_ls_weighting_scheme       calc
_refine_ls_weighting_details
'w=1/[\s^2^(Fo^2^)+(0.0712P)^2^+10.8362P] where P=(Fo^2^+2Fc^2^)/3'
_atom_sites_solution_primary      ?
_atom_sites_solution_secondary    ?
_atom_sites_solution_hydrogens    geom
_refine_ls_hydrogen_treatment     constr
_refine_ls_extinction_method      none
_refine_ls_extinction_coef        .
_refine_ls_number_reflns          4453
_refine_ls_number_parameters      328
_refine_ls_number_restraints      0
_refine_ls_R_factor_all           0.0764
_refine_ls_R_factor_gt            0.0597
_refine_ls_wR_factor_ref          0.1606
_refine_ls_wR_factor_gt           0.1525
_refine_ls_goodness_of_fit_ref    1.054
_refine_ls_restrained_S_all       1.054
_refine_ls_shift/su_max           0.001
_refine_ls_shift/su_mean          0.000
 
loop_
 _atom_site_label
 _atom_site_type_symbol
 _atom_site_fract_x
 _atom_site_fract_y
 _atom_site_fract_z
 _atom_site_U_iso_or_equiv
 _atom_site_adp_type
 _atom_site_occupancy
 _atom_site_site_symmetry_order  
 _atom_site_calc_flag
 _atom_site_refinement_flags_posn
 _atom_site_refinement_flags_adp
 _atom_site_refinement_flags_occupancy
 _atom_site_disorder_assembly
 _atom_site_disorder_group
Fe1 Fe 0.33582(7) 0.21136(5) 0.56542(5) 0.0147(2) Uani 1 1 d . . . . .
Fe2 Fe 0.21474(7) 0.09937(5) 0.63472(5) 0.0118(2) Uani 1 1 d . . . . .
C1 C 0.2593(6) 0.3132(4) 0.5874(3) 0.0187(12) Uani 1 1 d . . . . .
C2 C 0.1712(5) 0.1546(3) 0.5266(4) 0.0168(12) Uani 1 1 d . . . . .
O1 O 0.2168(5) 0.3766(3) 0.6019(3) 0.0336(11) Uani 1 1 d . . . . .
O2 O 0.0939(4) 0.1570(3) 0.4657(3) 0.0231(9) Uani 1 1 d . . . . .
C3 C 0.3451(5) 0.1771(3) 0.6799(3) 0.0115(11) Uani 1 1 d . . . . .
N1 N 0.4036(4) 0.2037(3) 0.7538(3) 0.0151(10) Uani 1 1 d . . . . .
C4 C 0.5039(6) 0.2717(4) 0.7638(4) 0.0201(12) Uani 1 1 d . . . . .
H4A H 0.5838 0.2418 0.7631 0.030 Uiso 1 1 calc R U . . .
H4B H 0.5089 0.3032 0.8183 0.030 Uiso 1 1 calc R U . . .
H4C H 0.4857 0.3153 0.7169 0.030 Uiso 1 1 calc R U . . .
C5 C 0.3627(5) 0.1742(4) 0.8325(3) 0.0172(12) Uani 1 1 d . . . . .
H5 H 0.2969 0.1269 0.8159 0.021 Uiso 1 1 calc R U . . .
C6 C 0.4657(6) 0.1330(4) 0.8984(4) 0.0246(13) Uani 1 1 d . . . . .
H6A H 0.5329 0.1778 0.9169 0.029 Uiso 1 1 calc R U . . .
H6B H 0.5021 0.0804 0.8738 0.029 Uiso 1 1 calc R U . . .
C7 C 0.4101(8) 0.1029(4) 0.9752(4) 0.0409(19) Uani 1 1 d . . . . .
H7A H 0.3497 0.0533 0.9573 0.049 Uiso 1 1 calc R U . . .
H7B H 0.4780 0.0792 1.0203 0.049 Uiso 1 1 calc R U . . .
C8 C 0.3448(8) 0.1795(5) 1.0111(4) 0.046(2) Uani 1 1 d . . . . .
H8A H 0.3057 0.1561 1.0576 0.055 Uiso 1 1 calc R U . . .
H8B H 0.4074 0.2255 1.0358 0.055 Uiso 1 1 calc R U . . .
C9 C 0.2459(7) 0.2230(5) 0.9442(4) 0.0351(17) Uani 1 1 d . . . . .
H9A H 0.2100 0.2757 0.9691 0.042 Uiso 1 1 calc R U . . .
H9B H 0.1776 0.1794 0.9244 0.042 Uiso 1 1 calc R U . . .
C10 C 0.3022(5) 0.2535(4) 0.8694(4) 0.0208(12) Uani 1 1 d . . . . .
H10A H 0.3657 0.3008 0.8884 0.025 Uiso 1 1 calc R U . . .
H10B H 0.2359 0.2797 0.8247 0.025 Uiso 1 1 calc R U . . .
N2 N 0.1007(4) 0.1788(3) 0.6764(3) 0.0144(10) Uani 1 1 d . . . . .
C21 C 0.0376(5) 0.2262(4) 0.7032(4) 0.0177(12) Uani 1 1 d . . . . .
C22 C -0.0414(6) 0.2896(4) 0.7392(4) 0.0317(15) Uani 1 1 d . . . . .
H22A H -0.0051 0.3002 0.7994 0.048 Uiso 1 1 calc R U . . .
H22B H -0.1255 0.2641 0.7341 0.048 Uiso 1 1 calc R U . . .
H22C H -0.0465 0.3469 0.7080 0.048 Uiso 1 1 calc R U . . .
C101 C 0.4805(6) 0.1320(4) 0.5326(4) 0.0283(15) Uani 1 1 d . . . . .
H101 H 0.5081 0.0714 0.5567 0.034 Uiso 1 1 calc R U . . .
C102 C 0.3898(6) 0.1481(5) 0.4588(4) 0.0333(16) Uani 1 1 d . . . . .
H102 H 0.3411 0.1009 0.4216 0.040 Uiso 1 1 calc R U . . .
C103 C 0.3791(6) 0.2415(5) 0.4461(4) 0.0325(16) Uani 1 1 d . . . . .
H103 H 0.3232 0.2727 0.3977 0.039 Uiso 1 1 calc R U . . .
C104 C 0.4661(6) 0.2835(4) 0.5117(4) 0.0304(15) Uani 1 1 d . . . . .
H104 H 0.4819 0.3499 0.5176 0.037 Uiso 1 1 calc R U . . .
C105 C 0.5300(6) 0.2167(4) 0.5651(4) 0.0260(14) Uani 1 1 d . . . . .
H105 H 0.5989 0.2265 0.6156 0.031 Uiso 1 1 calc R U . . .
C201 C 0.3080(6) -0.0137(3) 0.6943(4) 0.0261(15) Uani 1 1 d . . . . .
H201 H 0.3895 -0.0130 0.7359 0.031 Uiso 1 1 calc R U . . .
C202 C 0.2931(7) -0.0232(4) 0.6057(5) 0.0305(16) Uani 1 1 d . . . . .
H202 H 0.3617 -0.0307 0.5729 0.037 Uiso 1 1 calc R U . . .
C203 C 0.1633(6) -0.0244(3) 0.5715(4) 0.0238(14) Uani 1 1 d . . . . .
H203 H 0.1235 -0.0318 0.5100 0.029 Uiso 1 1 calc R U . . .
C204 C 0.1009(6) -0.0137(3) 0.6384(4) 0.0220(13) Uani 1 1 d . . . . .
H204 H 0.0081 -0.0129 0.6336 0.026 Uiso 1 1 calc R U . . .
C205 C 0.1903(6) -0.0074(3) 0.7145(4) 0.0218(13) Uani 1 1 d . . . . .
H205 H 0.1722 -0.0020 0.7732 0.026 Uiso 1 1 calc R U . . .
C301 C 0.6727(7) 0.5004(5) 0.6784(5) 0.0434(19) Uani 1 1 d . . . . .
F1 F 0.5536(4) 0.5272(4) 0.6691(4) 0.0756(17) Uani 1 1 d . . . . .
F2 F 0.6730(5) 0.4101(3) 0.6788(4) 0.0771(18) Uani 1 1 d . . . . .
F3 F 0.7139(5) 0.5264(4) 0.6104(3) 0.0670(15) Uani 1 1 d . . . . .
S1 S 0.76497(16) 0.54545(11) 0.77605(12) 0.0326(4) Uani 1 1 d . . . . .
O11 O 0.7037(5) 0.5124(4) 0.8408(4) 0.0541(15) Uani 1 1 d . . . . .
O12 O 0.7551(5) 0.6404(3) 0.7605(4) 0.0485(14) Uani 1 1 d . . . . .
O13 O 0.8853(5) 0.5069(4) 0.7766(4) 0.0511(15) Uani 1 1 d . . . . .
 
loop_
 _atom_site_aniso_label
 _atom_site_aniso_U_11
 _atom_site_aniso_U_22
 _atom_site_aniso_U_33
 _atom_site_aniso_U_23
 _atom_site_aniso_U_13
 _atom_site_aniso_U_12
Fe1 0.0190(5) 0.0134(4) 0.0126(4) -0.0013(3) 0.0055(3) -0.0033(3)
Fe2 0.0137(4) 0.0086(4) 0.0131(4) -0.0005(3) 0.0024(3) -0.0006(3)
C1 0.021(3) 0.023(3) 0.009(3) 0.007(2) -0.005(2) -0.012(3)
C2 0.020(3) 0.011(3) 0.018(3) -0.003(2) 0.004(3) 0.003(2)
O1 0.045(3) 0.020(2) 0.035(3) 0.000(2) 0.007(2) -0.003(2)
O2 0.029(2) 0.018(2) 0.018(2) 0.0006(16) -0.006(2) -0.0009(17)
C3 0.009(3) 0.011(2) 0.015(3) 0.000(2) 0.004(2) 0.006(2)
N1 0.017(3) 0.013(2) 0.015(2) -0.0053(18) 0.004(2) -0.0038(18)
C4 0.025(3) 0.021(3) 0.014(3) -0.007(2) 0.001(2) -0.012(2)
C5 0.020(3) 0.016(3) 0.015(3) -0.004(2) 0.003(2) -0.001(2)
C6 0.030(4) 0.015(3) 0.026(3) 0.002(2) -0.001(3) 0.003(2)
C7 0.066(5) 0.030(4) 0.022(4) 0.008(3) -0.004(3) -0.018(3)
C8 0.073(6) 0.050(4) 0.018(3) -0.007(3) 0.015(4) -0.037(4)
C9 0.041(4) 0.036(4) 0.034(4) -0.014(3) 0.022(3) -0.018(3)
C10 0.020(3) 0.022(3) 0.023(3) -0.002(2) 0.011(2) 0.000(2)
N2 0.013(2) 0.017(2) 0.014(2) -0.0005(18) 0.004(2) -0.0043(19)
C21 0.012(3) 0.023(3) 0.017(3) 0.002(2) 0.000(2) 0.002(2)
C22 0.025(4) 0.038(4) 0.034(4) -0.003(3) 0.011(3) 0.008(3)
C101 0.027(4) 0.033(3) 0.030(4) 0.002(3) 0.018(3) 0.003(3)
C102 0.035(4) 0.045(4) 0.027(4) -0.016(3) 0.022(3) -0.009(3)
C103 0.037(4) 0.052(4) 0.013(3) 0.013(3) 0.013(3) 0.005(3)
C104 0.037(4) 0.031(3) 0.031(4) 0.007(3) 0.025(3) -0.008(3)
C105 0.016(3) 0.043(4) 0.022(3) -0.013(3) 0.011(3) -0.008(3)
C201 0.023(3) 0.005(2) 0.043(4) 0.001(2) -0.011(3) 0.002(2)
C202 0.041(4) 0.008(3) 0.050(4) -0.002(3) 0.028(3) 0.001(3)
C203 0.041(4) 0.008(2) 0.018(3) -0.004(2) -0.005(3) -0.003(2)
C204 0.020(3) 0.010(3) 0.036(4) 0.001(2) 0.002(3) -0.005(2)
C205 0.037(4) 0.009(2) 0.018(3) 0.005(2) 0.003(3) -0.001(2)
C301 0.029(4) 0.048(4) 0.056(5) 0.000(4) 0.015(4) -0.011(3)
F1 0.031(3) 0.116(5) 0.075(4) -0.010(3) -0.001(3) -0.006(3)
F2 0.083(4) 0.042(3) 0.115(5) -0.023(3) 0.041(4) -0.031(3)
F3 0.078(4) 0.080(4) 0.048(3) -0.005(3) 0.025(3) -0.014(3)
S1 0.0246(9) 0.0279(8) 0.0460(11) 0.0084(7) 0.0086(8) 0.0031(7)
O11 0.043(3) 0.069(4) 0.056(4) 0.026(3) 0.022(3) 0.005(3)
O12 0.050(3) 0.026(3) 0.068(4) -0.001(3) 0.009(3) 0.001(2)
O13 0.025(3) 0.048(3) 0.080(4) 0.011(3) 0.010(3) 0.006(2)
 
_geom_special_details
;
 All esds (except the esd in the dihedral angle between two l.s. planes)
 are estimated using the full covariance matrix.  The cell esds are taken
 into account individually in the estimation of esds in distances, angles
 and torsion angles; correlations between esds in cell parameters are only
 used when they are defined by crystal symmetry.  An approximate (isotropic)
 treatment of cell esds is used for estimating esds involving l.s. planes.
;
 
loop_
 _geom_bond_atom_site_label_1
 _geom_bond_atom_site_label_2
 _geom_bond_distance
 _geom_bond_site_symmetry_2
 _geom_bond_publ_flag
Fe1 C1 1.792(7) . ?
Fe1 C3 1.884(5) . ?
Fe1 C2 1.969(6) . ?
Fe1 C104 2.092(6) . ?
Fe1 C103 2.102(6) . ?
Fe1 C101 2.115(6) . ?
Fe1 C105 2.120(6) . ?
Fe1 C102 2.128(6) . ?
Fe1 Fe2 2.5100(10) . ?
Fe2 C3 1.861(5) . ?
Fe2 C2 1.887(6) . ?
Fe2 N2 1.924(5) . ?
Fe2 C205 2.082(5) . ?
Fe2 C201 2.088(5) . ?
Fe2 C204 2.092(5) . ?
Fe2 C202 2.098(6) . ?
Fe2 C203 2.114(5) . ?
C1 O1 1.092(7) . ?
C2 O2 1.157(7) . ?
C3 N1 1.288(7) . ?
N1 C4 1.472(7) . ?
N1 C5 1.483(7) . ?
C4 H4A 0.9800 . ?
C4 H4B 0.9800 . ?
C4 H4C 0.9800 . ?
C5 C6 1.510(8) . ?
C5 C10 1.521(7) . ?
C5 H5 1.0000 . ?
C6 C7 1.538(9) . ?
C6 H6A 0.9900 . ?
C6 H6B 0.9900 . ?
C7 C8 1.512(11) . ?
C7 H7A 0.9900 . ?
C7 H7B 0.9900 . ?
C8 C9 1.507(11) . ?
C8 H8A 0.9900 . ?
C8 H8B 0.9900 . ?
C9 C10 1.518(8) . ?
C9 H9A 0.9900 . ?
C9 H9B 0.9900 . ?
C10 H10A 0.9900 . ?
C10 H10B 0.9900 . ?
N2 C21 1.126(7) . ?
C21 C22 1.467(8) . ?
C22 H22A 0.9800 . ?
C22 H22B 0.9800 . ?
C22 H22C 0.9800 . ?
C101 C102 1.402(10) . ?
C101 C105 1.422(9) . ?
C101 H101 1.0000 . ?
C102 C103 1.399(10) . ?
C102 H102 1.0000 . ?
C103 C104 1.412(10) . ?
C103 H103 1.0000 . ?
C104 C105 1.399(9) . ?
C104 H104 1.0000 . ?
C105 H105 1.0000 . ?
C201 C205 1.388(9) . ?
C201 C202 1.401(9) . ?
C201 H201 1.0000 . ?
C202 C203 1.414(9) . ?
C202 H202 1.0000 . ?
C203 C204 1.386(9) . ?
C203 H203 1.0000 . ?
C204 C205 1.404(9) . ?
C204 H204 1.0000 . ?
C205 H205 1.0000 . ?
C301 F3 1.313(9) . ?
C301 F2 1.337(9) . ?
C301 F1 1.338(9) . ?
C301 S1 1.811(8) . ?
S1 O11 1.425(5) . ?
S1 O12 1.428(5) . ?
S1 O13 1.429(5) . ?
 
loop_
 _geom_angle_atom_site_label_1
 _geom_angle_atom_site_label_2
 _geom_angle_atom_site_label_3
 _geom_angle
 _geom_angle_site_symmetry_1
 _geom_angle_site_symmetry_3
 _geom_angle_publ_flag
C1 Fe1 C3 88.5(2) . . ?
C1 Fe1 C2 89.4(2) . . ?
C3 Fe1 C2 93.6(2) . . ?
C1 Fe1 C104 91.8(3) . . ?
C3 Fe1 C104 128.7(3) . . ?
C2 Fe1 C104 137.7(3) . . ?
C1 Fe1 C103 101.3(3) . . ?
C3 Fe1 C103 163.9(2) . . ?
C2 Fe1 C103 99.1(3) . . ?
C104 Fe1 C103 39.3(3) . . ?
C1 Fe1 C101 156.3(3) . . ?
C3 Fe1 C101 101.1(2) . . ?
C2 Fe1 C101 111.3(2) . . ?
C104 Fe1 C101 65.2(2) . . ?
C103 Fe1 C101 65.2(3) . . ?
C1 Fe1 C105 118.3(2) . . ?
C3 Fe1 C105 98.6(2) . . ?
C2 Fe1 C105 149.8(2) . . ?
C104 Fe1 C105 38.8(3) . . ?
C103 Fe1 C105 65.6(3) . . ?
C101 Fe1 C105 39.2(2) . . ?
C1 Fe1 C102 137.8(3) . . ?
C3 Fe1 C102 133.7(3) . . ?
C2 Fe1 C102 86.5(2) . . ?
C104 Fe1 C102 65.0(3) . . ?
C103 Fe1 C102 38.6(3) . . ?
C101 Fe1 C102 38.6(3) . . ?
C105 Fe1 C102 65.1(2) . . ?
C1 Fe1 Fe2 99.41(17) . . ?
C3 Fe1 Fe2 47.54(16) . . ?
C2 Fe1 Fe2 47.99(17) . . ?
C104 Fe1 Fe2 167.81(19) . . ?
C103 Fe1 Fe2 140.6(2) . . ?
C101 Fe1 Fe2 103.06(18) . . ?
C105 Fe1 Fe2 129.67(19) . . ?
C102 Fe1 Fe2 108.43(19) . . ?
C3 Fe2 C2 97.1(2) . . ?
C3 Fe2 N2 89.1(2) . . ?
C2 Fe2 N2 89.4(2) . . ?
C3 Fe2 C205 114.3(2) . . ?
C2 Fe2 C205 148.4(2) . . ?
N2 Fe2 C205 94.7(2) . . ?
C3 Fe2 C201 93.0(2) . . ?
C2 Fe2 C201 141.0(2) . . ?
N2 Fe2 C201 128.5(2) . . ?
C205 Fe2 C201 38.9(2) . . ?
C3 Fe2 C204 153.6(2) . . ?
C2 Fe2 C204 109.2(2) . . ?
N2 Fe2 C204 92.9(2) . . ?
C205 Fe2 C204 39.3(2) . . ?
C201 Fe2 C204 65.4(2) . . ?
C3 Fe2 C202 107.9(2) . . ?
C2 Fe2 C202 102.2(2) . . ?
N2 Fe2 C202 157.7(2) . . ?
C205 Fe2 C202 65.5(2) . . ?
C201 Fe2 C202 39.1(3) . . ?
C204 Fe2 C202 65.4(2) . . ?
C3 Fe2 C203 146.3(2) . . ?
C2 Fe2 C203 86.7(2) . . ?
N2 Fe2 C203 124.5(2) . . ?
C205 Fe2 C203 65.2(2) . . ?
C201 Fe2 C203 65.4(2) . . ?
C204 Fe2 C203 38.5(2) . . ?
C202 Fe2 C203 39.2(3) . . ?
C3 Fe2 Fe1 48.30(16) . . ?
C2 Fe2 Fe1 50.81(17) . . ?
N2 Fe2 Fe1 100.47(13) . . ?
C205 Fe2 Fe1 156.15(18) . . ?
C201 Fe2 Fe1 118.64(18) . . ?
C204 Fe2 Fe1 155.25(18) . . ?
C202 Fe2 Fe1 101.59(17) . . ?
C203 Fe2 Fe1 118.34(17) . . ?
O1 C1 Fe1 177.4(6) . . ?
O2 C2 Fe2 142.7(5) . . ?
O2 C2 Fe1 136.1(5) . . ?
Fe2 C2 Fe1 81.2(2) . . ?
N1 C3 Fe2 138.3(4) . . ?
N1 C3 Fe1 137.0(4) . . ?
Fe2 C3 Fe1 84.2(2) . . ?
C3 N1 C4 122.1(5) . . ?
C3 N1 C5 120.8(4) . . ?
C4 N1 C5 116.7(4) . . ?
N1 C4 H4A 109.5 . . ?
N1 C4 H4B 109.5 . . ?
H4A C4 H4B 109.5 . . ?
N1 C4 H4C 109.5 . . ?
H4A C4 H4C 109.5 . . ?
H4B C4 H4C 109.5 . . ?
N1 C5 C6 113.9(5) . . ?
N1 C5 C10 109.1(4) . . ?
C6 C5 C10 111.2(5) . . ?
N1 C5 H5 107.4 . . ?
C6 C5 H5 107.4 . . ?
C10 C5 H5 107.4 . . ?
C5 C6 C7 108.6(5) . . ?
C5 C6 H6A 110.0 . . ?
C7 C6 H6A 110.0 . . ?
C5 C6 H6B 110.0 . . ?
C7 C6 H6B 110.0 . . ?
H6A C6 H6B 108.4 . . ?
C8 C7 C6 112.1(5) . . ?
C8 C7 H7A 109.2 . . ?
C6 C7 H7A 109.2 . . ?
C8 C7 H7B 109.2 . . ?
C6 C7 H7B 109.2 . . ?
H7A C7 H7B 107.9 . . ?
C9 C8 C7 112.1(6) . . ?
C9 C8 H8A 109.2 . . ?
C7 C8 H8A 109.2 . . ?
C9 C8 H8B 109.2 . . ?
C7 C8 H8B 109.2 . . ?
H8A C8 H8B 107.9 . . ?
C8 C9 C10 110.0(6) . . ?
C8 C9 H9A 109.7 . . ?
C10 C9 H9A 109.7 . . ?
C8 C9 H9B 109.7 . . ?
C10 C9 H9B 109.7 . . ?
H9A C9 H9B 108.2 . . ?
C9 C10 C5 110.5(5) . . ?
C9 C10 H10A 109.5 . . ?
C5 C10 H10A 109.5 . . ?
C9 C10 H10B 109.5 . . ?
C5 C10 H10B 109.5 . . ?
H10A C10 H10B 108.1 . . ?
C21 N2 Fe2 177.3(5) . . ?
N2 C21 C22 178.3(6) . . ?
C21 C22 H22A 109.5 . . ?
C21 C22 H22B 109.5 . . ?
H22A C22 H22B 109.5 . . ?
C21 C22 H22C 109.5 . . ?
H22A C22 H22C 109.5 . . ?
H22B C22 H22C 109.5 . . ?
C102 C101 C105 108.2(6) . . ?
C102 C101 Fe1 71.2(4) . . ?
C105 C101 Fe1 70.6(3) . . ?
C102 C101 H101 125.9 . . ?
C105 C101 H101 125.9 . . ?
Fe1 C101 H101 125.9 . . ?
C103 C102 C101 108.3(6) . . ?
C103 C102 Fe1 69.7(3) . . ?
C101 C102 Fe1 70.2(3) . . ?
C103 C102 H102 125.8 . . ?
C101 C102 H102 125.8 . . ?
Fe1 C102 H102 125.8 . . ?
C102 C103 C104 107.7(6) . . ?
C102 C103 Fe1 71.7(3) . . ?
C104 C103 Fe1 70.0(3) . . ?
C102 C103 H103 126.1 . . ?
C104 C103 H103 126.1 . . ?
Fe1 C103 H103 126.1 . . ?
C105 C104 C103 108.8(6) . . ?
C105 C104 Fe1 71.7(3) . . ?
C103 C104 Fe1 70.7(3) . . ?
C105 C104 H104 125.6 . . ?
C103 C104 H104 125.6 . . ?
Fe1 C104 H104 125.6 . . ?
C104 C105 C101 107.0(6) . . ?
C104 C105 Fe1 69.5(3) . . ?
C101 C105 Fe1 70.2(3) . . ?
C104 C105 H105 126.5 . . ?
C101 C105 H105 126.5 . . ?
Fe1 C105 H105 126.5 . . ?
C205 C201 C202 108.3(6) . . ?
C205 C201 Fe2 70.3(3) . . ?
C202 C201 Fe2 70.8(3) . . ?
C205 C201 H201 125.8 . . ?
C202 C201 H201 125.8 . . ?
Fe2 C201 H201 125.8 . . ?
C201 C202 C203 107.4(5) . . ?
C201 C202 Fe2 70.1(3) . . ?
C203 C202 Fe2 71.0(3) . . ?
C201 C202 H202 126.3 . . ?
C203 C202 H202 126.3 . . ?
Fe2 C202 H202 126.3 . . ?
C204 C203 C202 107.9(5) . . ?
C204 C203 Fe2 69.9(3) . . ?
C202 C203 Fe2 69.7(3) . . ?
C204 C203 H203 126.0 . . ?
C202 C203 H203 126.0 . . ?
Fe2 C203 H203 126.0 . . ?
C203 C204 C205 108.3(5) . . ?
C203 C204 Fe2 71.6(3) . . ?
C205 C204 Fe2 69.9(3) . . ?
C203 C204 H204 125.8 . . ?
C205 C204 H204 125.8 . . ?
Fe2 C204 H204 125.8 . . ?
C201 C205 C204 108.0(5) . . ?
C201 C205 Fe2 70.8(3) . . ?
C204 C205 Fe2 70.8(3) . . ?
C201 C205 H205 126.0 . . ?
C204 C205 H205 126.0 . . ?
Fe2 C205 H205 126.0 . . ?
F3 C301 F2 107.3(7) . . ?
F3 C301 F1 107.7(7) . . ?
F2 C301 F1 107.3(6) . . ?
F3 C301 S1 112.6(5) . . ?
F2 C301 S1 111.3(6) . . ?
F1 C301 S1 110.4(6) . . ?
O11 S1 O12 115.7(4) . . ?
O11 S1 O13 114.8(3) . . ?
O12 S1 O13 115.6(3) . . ?
O11 S1 C301 103.9(4) . . ?
O12 S1 C301 101.6(4) . . ?
O13 S1 C301 102.2(4) . . ?
 
loop_
 _geom_torsion_atom_site_label_1
 _geom_torsion_atom_site_label_2
 _geom_torsion_atom_site_label_3
 _geom_torsion_atom_site_label_4
 _geom_torsion
 _geom_torsion_site_symmetry_1
 _geom_torsion_site_symmetry_2
 _geom_torsion_site_symmetry_3
 _geom_torsion_site_symmetry_4
 _geom_torsion_publ_flag
C3 Fe2 C2 O2 -166.3(7) . . . . ?
N2 Fe2 C2 O2 -77.3(7) . . . . ?
C205 Fe2 C2 O2 20.8(10) . . . . ?
C201 Fe2 C2 O2 90.0(8) . . . . ?
C204 Fe2 C2 O2 15.6(8) . . . . ?
C202 Fe2 C2 O2 83.6(7) . . . . ?
C203 Fe2 C2 O2 47.3(7) . . . . ?
Fe1 Fe2 C2 O2 178.7(8) . . . . ?
C3 Fe2 C2 Fe1 15.0(2) . . . . ?
N2 Fe2 C2 Fe1 104.04(18) . . . . ?
C205 Fe2 C2 Fe1 -157.9(4) . . . . ?
C201 Fe2 C2 Fe1 -88.7(4) . . . . ?
C204 Fe2 C2 Fe1 -163.04(19) . . . . ?
C202 Fe2 C2 Fe1 -95.1(2) . . . . ?
C203 Fe2 C2 Fe1 -131.4(2) . . . . ?
C2 Fe2 C3 N1 156.7(6) . . . . ?
N2 Fe2 C3 N1 67.4(6) . . . . ?
C205 Fe2 C3 N1 -27.4(6) . . . . ?
C201 Fe2 C3 N1 -61.1(6) . . . . ?
C204 Fe2 C3 N1 -27.4(9) . . . . ?
C202 Fe2 C3 N1 -98.0(6) . . . . ?
C203 Fe2 C3 N1 -108.7(6) . . . . ?
Fe1 Fe2 C3 N1 172.3(7) . . . . ?
C2 Fe2 C3 Fe1 -15.6(2) . . . . ?
N2 Fe2 C3 Fe1 -104.92(18) . . . . ?
C205 Fe2 C3 Fe1 160.3(2) . . . . ?
C201 Fe2 C3 Fe1 126.6(2) . . . . ?
C204 Fe2 C3 Fe1 160.3(4) . . . . ?
C202 Fe2 C3 Fe1 89.7(2) . . . . ?
C203 Fe2 C3 Fe1 79.0(4) . . . . ?
C1 Fe1 C3 N1 -68.3(6) . . . . ?
C2 Fe1 C3 N1 -157.7(6) . . . . ?
C104 Fe1 C3 N1 22.8(7) . . . . ?
C103 Fe1 C3 N1 59.9(11) . . . . ?
C101 Fe1 C3 N1 89.9(6) . . . . ?
C105 Fe1 C3 N1 50.1(6) . . . . ?
C102 Fe1 C3 N1 113.8(6) . . . . ?
Fe2 Fe1 C3 N1 -172.5(7) . . . . ?
C1 Fe1 C3 Fe2 104.2(2) . . . . ?
C2 Fe1 C3 Fe2 14.9(2) . . . . ?
C104 Fe1 C3 Fe2 -164.7(2) . . . . ?
C103 Fe1 C3 Fe2 -127.5(9) . . . . ?
C101 Fe1 C3 Fe2 -97.6(2) . . . . ?
C105 Fe1 C3 Fe2 -137.4(2) . . . . ?
C102 Fe1 C3 Fe2 -73.7(3) . . . . ?
Fe2 C3 N1 C4 -177.8(4) . . . . ?
Fe1 C3 N1 C4 -9.0(8) . . . . ?
Fe2 C3 N1 C5 -4.6(8) . . . . ?
Fe1 C3 N1 C5 164.1(4) . . . . ?
C3 N1 C5 C6 127.2(5) . . . . ?
C4 N1 C5 C6 -59.3(6) . . . . ?
C3 N1 C5 C10 -107.9(5) . . . . ?
C4 N1 C5 C10 65.6(6) . . . . ?
N1 C5 C6 C7 -178.3(5) . . . . ?
C10 C5 C6 C7 57.9(6) . . . . ?
C5 C6 C7 C8 -55.4(7) . . . . ?
C6 C7 C8 C9 55.0(8) . . . . ?
C7 C8 C9 C10 -54.9(7) . . . . ?
C8 C9 C10 C5 56.9(7) . . . . ?
N1 C5 C10 C9 173.5(5) . . . . ?
C6 C5 C10 C9 -60.0(7) . . . . ?
C105 C101 C102 C103 -1.8(7) . . . . ?
Fe1 C101 C102 C103 59.4(4) . . . . ?
C105 C101 C102 Fe1 -61.3(4) . . . . ?
C101 C102 C103 C104 1.3(7) . . . . ?
Fe1 C102 C103 C104 61.1(4) . . . . ?
C101 C102 C103 Fe1 -59.8(4) . . . . ?
C102 C103 C104 C105 -0.3(7) . . . . ?
Fe1 C103 C104 C105 61.9(4) . . . . ?
C102 C103 C104 Fe1 -62.2(4) . . . . ?
C103 C104 C105 C101 -0.8(6) . . . . ?
Fe1 C104 C105 C101 60.5(4) . . . . ?
C103 C104 C105 Fe1 -61.3(4) . . . . ?
C102 C101 C105 C104 1.6(6) . . . . ?
Fe1 C101 C105 C104 -60.1(4) . . . . ?
C102 C101 C105 Fe1 61.7(4) . . . . ?
C205 C201 C202 C203 -1.0(6) . . . . ?
Fe2 C201 C202 C203 -61.6(4) . . . . ?
C205 C201 C202 Fe2 60.6(4) . . . . ?
C201 C202 C203 C204 1.2(6) . . . . ?
Fe2 C202 C203 C204 -59.7(4) . . . . ?
C201 C202 C203 Fe2 61.0(4) . . . . ?
C202 C203 C204 C205 -1.0(6) . . . . ?
Fe2 C203 C204 C205 -60.6(4) . . . . ?
C202 C203 C204 Fe2 59.6(4) . . . . ?
C202 C201 C205 C204 0.4(6) . . . . ?
Fe2 C201 C205 C204 61.3(4) . . . . ?
C202 C201 C205 Fe2 -60.9(4) . . . . ?
C203 C204 C205 C201 0.4(6) . . . . ?
Fe2 C204 C205 C201 -61.3(4) . . . . ?
C203 C204 C205 Fe2 61.7(4) . . . . ?
F3 C301 S1 O11 178.2(6) . . . . ?
F2 C301 S1 O11 -61.4(6) . . . . ?
F1 C301 S1 O11 57.7(6) . . . . ?
F3 C301 S1 O12 57.6(6) . . . . ?
F2 C301 S1 O12 178.1(5) . . . . ?
F1 C301 S1 O12 -62.8(6) . . . . ?
F3 C301 S1 O13 -62.1(6) . . . . ?
F2 C301 S1 O13 58.4(6) . . . . ?
F1 C301 S1 O13 177.5(5) . . . . ?
 
_refine_diff_density_max    0.966
_refine_diff_density_min   -0.694
_refine_diff_density_rms    0.125

_shelx_res_file
;

    p21n_a_tw.res created by SHELXL-2014/7


TITL p21n_a.res in P2(1)/n
CELL  0.71073  10.9065  14.8064  15.9959   90.000  101.382   90.000
ZERR    4.000   0.0009   0.0011   0.0012    0.000    0.003    0.000
LATT 1
SYMM 1/2-X, 1/2+Y, 1/2-Z
SFAC C  H  F  Fe N  O  S
UNIT 92  108  12  8  8  20  4
L.S. 10
shel 0.84 99
conf
ACTA
BOND $H
FMAP 2
PLAN 20
SIZE 0.16 0.14 0.11
TEMP -173
WGHT    0.071200   10.836200
BASF   0.26229
FVAR      11.44893
FE1   4    0.335823    0.211361    0.565425    11.00000    0.01901    0.01341 =
         0.01259   -0.00132    0.00546   -0.00329
FE2   4    0.214738    0.099373    0.634719    11.00000    0.01372    0.00861 =
         0.01311   -0.00049    0.00243   -0.00064
C1    1    0.259261    0.313245    0.587361    11.00000    0.02063    0.02302 =
         0.00927    0.00721   -0.00499   -0.01206
C2    1    0.171236    0.154555    0.526570    11.00000    0.02037    0.01141 =
         0.01846   -0.00270    0.00356    0.00322
O1    6    0.216778    0.376640    0.601942    11.00000    0.04525    0.01969 =
         0.03540    0.00001    0.00693   -0.00294
O2    6    0.093863    0.156968    0.465673    11.00000    0.02891    0.01824 =
         0.01802    0.00062   -0.00550   -0.00089
C3    1    0.345123    0.177114    0.679922    11.00000    0.00930    0.01125 =
         0.01470    0.00029    0.00435    0.00644
N1    5    0.403583    0.203677    0.753776    11.00000    0.01724    0.01326 =
         0.01512   -0.00534    0.00432   -0.00384
C4    1    0.503861    0.271667    0.763843    11.00000    0.02453    0.02066 =
         0.01400   -0.00656    0.00127   -0.01175
AFIX 137
H4A   2    0.583789    0.241770    0.763051    11.00000   -1.50000
H4B   2    0.508853    0.303243    0.818256    11.00000   -1.50000
H4C   2    0.485715    0.315262    0.716927    11.00000   -1.50000
AFIX   0
C5    1    0.362708    0.174183    0.832533    11.00000    0.02025    0.01590 =
         0.01530   -0.00378    0.00343   -0.00138
AFIX  13
H5    2    0.296895    0.126946    0.815852    11.00000   -1.20000
AFIX   0
C6    1    0.465722    0.132956    0.898435    11.00000    0.03007    0.01541 =
         0.02552    0.00195   -0.00109    0.00343
AFIX  23
H6A   2    0.532907    0.177833    0.916869    11.00000   -1.20000
H6B   2    0.502109    0.080385    0.873820    11.00000   -1.20000
AFIX   0
C7    1    0.410143    0.102871    0.975179    11.00000    0.06552    0.02960 =
         0.02248    0.00754   -0.00369   -0.01795
AFIX  23
H7A   2    0.349684    0.053336    0.957294    11.00000   -1.20000
H7B   2    0.477961    0.079176    1.020284    11.00000   -1.20000
AFIX   0
C8    1    0.344840    0.179475    1.011148    11.00000    0.07253    0.05013 =
         0.01769   -0.00743    0.01528   -0.03747
AFIX  23
H8A   2    0.305723    0.156097    1.057640    11.00000   -1.20000
H8B   2    0.407418    0.225536    1.035787    11.00000   -1.20000
AFIX   0
C9    1    0.245878    0.223046    0.944248    11.00000    0.04139    0.03567 =
         0.03415   -0.01375    0.02160   -0.01764
AFIX  23
H9A   2    0.210045    0.275713    0.969095    11.00000   -1.20000
H9B   2    0.177599    0.179381    0.924388    11.00000   -1.20000
AFIX   0
C10   1    0.302197    0.253464    0.869353    11.00000    0.01992    0.02169 =
         0.02335   -0.00184    0.01070    0.00022
AFIX  23
H10A  2    0.365707    0.300780    0.888395    11.00000   -1.20000
H10B  2    0.235942    0.279741    0.824694    11.00000   -1.20000
AFIX   0
N2    5    0.100662    0.178771    0.676355    11.00000    0.01326    0.01664 =
         0.01385   -0.00046    0.00379   -0.00428
C21   1    0.037560    0.226163    0.703212    11.00000    0.01174    0.02267 =
         0.01735    0.00212   -0.00001    0.00230
C22   1   -0.041433    0.289593    0.739175    11.00000    0.02494    0.03766 =
         0.03443   -0.00268    0.01057    0.00835
AFIX 137
H22A  2   -0.005055    0.300199    0.799440    11.00000   -1.50000
H22B  2   -0.125491    0.264088    0.734127    11.00000   -1.50000
H22C  2   -0.046537    0.346878    0.707989    11.00000   -1.50000
AFIX   0
C101  1    0.480454    0.132023    0.532574    11.00000    0.02703    0.03314 =
         0.02991    0.00183    0.01820    0.00330
AFIX  13
H101  2    0.508133    0.071386    0.556685    11.00000   -1.20000
AFIX   0
C102  1    0.389831    0.148113    0.458793    11.00000    0.03534    0.04477 =
         0.02650   -0.01572    0.02246   -0.00908
AFIX  13
H102  2    0.341095    0.100905    0.421615    11.00000   -1.20000
AFIX   0
C103  1    0.379147    0.241471    0.446140    11.00000    0.03666    0.05183 =
         0.01255    0.01262    0.01323    0.00462
AFIX  13
H103  2    0.323226    0.272692    0.397677    11.00000   -1.20000
AFIX   0
C104  1    0.466092    0.283470    0.511714    11.00000    0.03723    0.03107 =
         0.03056    0.00672    0.02498   -0.00821
AFIX  13
H104  2    0.481932    0.349907    0.517629    11.00000   -1.20000
AFIX   0
C105  1    0.530011    0.216655    0.565082    11.00000    0.01634    0.04282 =
         0.02186   -0.01263    0.01150   -0.00800
AFIX  13
H105  2    0.598906    0.226486    0.615641    11.00000   -1.20000
AFIX   0
C201  1    0.308037   -0.013652    0.694266    11.00000    0.02290    0.00489 =
         0.04324    0.00092   -0.01145    0.00216
AFIX  13
H201  2    0.389507   -0.013014    0.735927    11.00000   -1.20000
AFIX   0
C202  1    0.293136   -0.023245    0.605676    11.00000    0.04146    0.00768 =
         0.04997   -0.00233    0.02752    0.00073
AFIX  13
H202  2    0.361658   -0.030744    0.572917    11.00000   -1.20000
AFIX   0
C203  1    0.163261   -0.024400    0.571547    11.00000    0.04085    0.00796 =
         0.01821   -0.00351   -0.00466   -0.00329
AFIX  13
H203  2    0.123456   -0.031844    0.510040    11.00000   -1.20000
AFIX   0
C204  1    0.100912   -0.013725    0.638444    11.00000    0.01953    0.00956 =
         0.03554    0.00142    0.00238   -0.00541
AFIX  13
H204  2    0.008096   -0.012911    0.633618    11.00000   -1.20000
AFIX   0
C205  1    0.190310   -0.007420    0.714497    11.00000    0.03668    0.00922 =
         0.01834    0.00488    0.00276   -0.00150
AFIX  13
H205  2    0.172244   -0.001978    0.773197    11.00000   -1.20000
AFIX   0
C301  1    0.672733    0.500422    0.678352    11.00000    0.02865    0.04802 =
         0.05646    0.00048    0.01545   -0.01077
F1    3    0.553600    0.527210    0.669062    11.00000    0.03102    0.11582 =
         0.07533   -0.00983   -0.00062   -0.00600
F2    3    0.673015    0.410114    0.678826    11.00000    0.08293    0.04239 =
         0.11475   -0.02286    0.04103   -0.03054
F3    3    0.713912    0.526400    0.610387    11.00000    0.07767    0.08016 =
         0.04839   -0.00475    0.02529   -0.01444
S1    7    0.764968    0.545449    0.776050    11.00000    0.02456    0.02788 =
         0.04595    0.00841    0.00858    0.00306
O11   6    0.703698    0.512449    0.840797    11.00000    0.04263    0.06883 =
         0.05601    0.02596    0.02217    0.00547
O12   6    0.755078    0.640416    0.760460    11.00000    0.04999    0.02646 =
         0.06803   -0.00117    0.00949    0.00081
O13   6    0.885259    0.506858    0.776575    11.00000    0.02542    0.04761 =
         0.08003    0.01113    0.01012    0.00627
HKLF 5

REM  p21n_a.res in P2(1)/n
REM R1 =  0.0597 for    3618 Fo > 4sig(Fo)  and  0.0764 for all    4453 data
REM    328 parameters refined using      0 restraints

END

WGHT      0.0675     10.9842

REM Highest difference peak  0.966,  deepest hole -0.694,  1-sigma level  0.125
Q1    1   0.2804  0.2845  0.5105  11.00000  0.05    0.97
Q2    1   0.1406  0.4006  0.5598  11.00000  0.05    0.87
Q3    1   0.1636  0.1004  0.5787  11.00000  0.05    0.85
Q4    1   0.3988  0.2910  0.6316  11.00000  0.05    0.74
Q5    1   0.7862  0.4583  0.7761  11.00000  0.05    0.64
Q6    1   0.3657  0.2109  0.6358  11.00000  0.05    0.60
Q7    1   0.2271  0.3992  0.6512  11.00000  0.05    0.58
Q8    1   0.0914  0.0959  0.5128  11.00000  0.05    0.56
Q9    1   0.7265  0.5994  0.7196  11.00000  0.05    0.54
Q10   1   0.3039  0.2168  0.5020  11.00000  0.05    0.53
Q11   1   0.2912  0.1358  0.6625  11.00000  0.05    0.52
Q12   1   0.2644  0.3965  0.6929  11.00000  0.05    0.51
Q13   1   0.1974  0.2120  0.4372  11.00000  0.05    0.51
Q14   1   0.4623  0.2202  0.7250  11.00000  0.05    0.49
Q15   1   0.3167  0.1173  0.7838  11.00000  0.05    0.47
Q16   1   0.1531  0.1069  0.6716  11.00000  0.05    0.47
Q17   1   0.3842  0.0163  0.8649  11.00000  0.05    0.47
Q18   1   0.8420  0.5155  0.7322  11.00000  0.05    0.44
Q19   1   0.4107  0.1540  0.8716  11.00000  0.05    0.44
Q20   1   0.2557  0.3417  0.5612  11.00000  0.05    0.44
;
_shelx_res_checksum   70218

_shelx_hkl_file
;
   2   0   0 6088176  266972   1
   4   0   0  239916    7942   1
   6   0   0   64027    3767   1
   8   0   0    5892    4469   1
  10   0   0   10390    4147   1
  12   0   0    4386    3880   1
   1   1   0    9451     649   1
   2   1   0 1791958   26574   1
   3   1   0  327436    5758   1
   4   1   0   32030    2701   1
   5   1   0  343438    7923   1
   6   1   0  362344    7187   1
   7   1   0  354482   13381   1
   8   1   0  781830   29912   1
   4  -1 -13  101029    6674  -2
   9   1   0  101029    6674   1
  10   1   0  153006   11039   1
  11   1   0   10206    7264   1
  12   1   0   -6613   11046   1
   0  -2   0  275332    6373  -2
   0   2   0  275332    6373   1
   1   2   0 2366083   35094   1
   2   2   0 2193205   32464   1
   3   2   0 1200730   17545   1
   4   2   0  281706    7845   1
   5   2   0  552540   14324   1
   6   2   0  374109    8754   1
   7   2   0  230964   16676   1
   8   2   0   25747    3847   1
   4  -2 -13  166178   10213  -2
   9   2   0  166178   10213   1
  10   2   0  103795   12172   1
  11   2   0   91548   20822   1
  12   2   0   92968   24298   1
  13   2   0  190918   15763   1
   1   3   0 1456301   19931   1
   2   3   0 1735418   23706   1
   3   3   0  553172    9436   1
   4   3   0 3049793   54285   1
   5   3   0  108933    3422   1
   6   3   0  227597    6791   1
   7   3   0  231177   13792   1
   8   3   0  144168    6238   1
   4  -3 -13  361823   14750  -2
   9   3   0  361823   14750   1
  10   3   0   29159    4222   1
  11   3   0    7381   10276   1
  12   3   0   87089   11681   1
  13   3   0  215219   19516   1
   0  -4   0 2952315   62068  -2
   0   4   0 2952315   62068   1
   1   4   0 2866597   41123   1
   2   4   0    3947     994   1
   3   4   0  667617   11176   1
   4   4   0  181806    6500   1
   5   4   0  376850    8170   1
   6   4   0  242767    7366   1
   7   4   0    6467    3838   1
   8   4   0   25368    4028   1
   4  -4 -13   28574    5395  -2
   9   4   0   28574    5395   1
  10   4   0   55489   10935   1
  11   4   0  155319   25041   1
  12   4   0   49266   10127   1
   1   5   0   25833    2280   1
   2   5   0  288874    5270   1
   3   5   0 2083128   31728   1
   4   5   0   54214    2428   1
   5   5   0  197651    5652   1
   6   5   0     533    2952   1
   7   5   0     980    3112   1
   8   5   0   -1640    4729   1
   4  -5 -13  161077   16521  -2
   9   5   0  161077   16521   1
  10   5   0  148991   18001   1
  11   5   0  155215   23250   1
  12   5   0   63308   19417   1
   0  -6   0 1031224   31915  -2
   0   6   0 1031224   31915   1
   1   6   0  307126    7705   1
   2   6   0   15109    1869   1
   3   6   0  188829    3996   1
   4   6   0  700495   13227   1
   5   6   0  921755   20864   1
   6   6   0   -2206    3246   1
   7   6   0   60734    5284   1
   8   6   0    5942    4646   1
   4  -6 -13   72006   10273  -2
   9   6   0   72006   10273   1
  10   6   0    5432    9132   1
  11   6   0  102897   34094   1
  12   6   0   77487    6748   1
   1   7   0  114566    4194   1
   2   7   0  333450   10732   1
   3   7   0  545891   10189   1
   4   7   0  529822   10447   1
   5   7   0   13197    3593   1
   6   7   0  238360   12012   1
   7   7   0   51988    3336   1
   8   7   0    1152    6273   1
   4  -7 -13  329798   15316  -2
   9   7   0  329798   15316   1
  10   7   0   33627    7432   1
  11   7   0   68037   21769   1
  12   7   0   59458   13969   1
   0  -8   0  539668   18304  -2
   0   8   0  539668   18304   1
   1   8   0 3912952   78918   1
   2   8   0   43715    3367   1
   3   8   0  856147   16001   1
   4   8   0  135268    5147   1
   5   8   0   46463    3458   1
   6   8   0    -635    2823   1
   7   8   0   96604   16888   1
   8   8   0   50077    3600   1
   4  -8 -13   56164    6269  -2
   9   8   0   56164    6269   1
  10   8   0  181628   11921   1
  11   8   0   31546    7315   1
   1   9   0   43606    4079   1
   2   9   0    7673    4530   1
   3   9   0    2072    4207   1
   4   9   0    2366    1495   1
   5   9   0  334459    7818   1
   6   9   0   84145    4468   1
   7   9   0  199250   11824   1
   8   9   0   84010    6299   1
   4  -9 -13  224327   12656  -2
   9   9   0  224327   12656   1
  10   9   0   74353   11696   1
  11   9   0  127409   34509   1
   0 -10   0 1634033   50883  -2
   0  10   0 1634033   50883   1
   1  10   0  379192    9963   1
   2  10   0  249141    9305   1
   3  10   0   10664    2936   1
   4  10   0   30872    3672   1
   5  10   0      99    3388   1
   6  10   0  142951    6562   1
   7  10   0   54232    9207   1
   8  10   0  135592    5005   1
   4 -10 -13   51349    4565  -2
   9  10   0   51349    4565   1
  10  10   0   43858   12005   1
  11  10   0   36105    5242   1
   1  11   0   64445    5966   1
   2  11   0  253332   12271   1
   3  11   0  326876   10569   1
   4  11   0   19871    2511   1
   5  11   0  309459    8508   1
   6  11   0   66440    3210   1
   7  11   0  264187   14448   1
   8  11   0  176471   12828   1
   4 -11 -13  120652   10029  -2
   9  11   0  120652   10029   1
  10  11   0  128344   11565   1
   0 -12   0  115139    6732  -2
   0  12   0  115139    6732   1
   1  12   0    9132    4089   1
   2  12   0     745    4734   1
   3  12   0  120025    6698   1
   4  12   0   93045   10466   1
   5  12   0   40843    9684   1
   6  12   0   11739    7446   1
   7  12   0   35252    9509   1
   8  12   0     639    8071   1
   4 -12 -13   41518    3663  -2
   9  12   0   41518    3663   1
   1  13   0   59415    6837   1
   2  13   0  240489   25897   1
   3  13   0    6095    4387   1
   4  13   0  134678    9444   1
   5  13   0   18710    2401   1
   6  13   0  116096    6574   1
   7  13   0    6037    7692   1
   8  13   0    7475    5603   1
   4 -13 -13    9216    8992  -2
   9  13   0    9216    8992   1
   0 -14   0    2110    7802  -2
   0  14   0    2110    7802   1
   1  14   0   81877    5866   1
   2  14   0  165062   10580   1
   3  14   0  124193    5919   1
   4  14   0   80984    6918   1
   5  14   0   85070   12442   1
   6  14   0  179368   20738   1
   7  14   0   47410    6025   1
   8  14   0   17154   18283   1
   1  15   0  131263    5439   1
   2  15   0   93472   12783   1
   3  15   0   64119    9469   1
   4  15   0   17513    5014   1
   5  15   0  154266   12904   1
   6  15   0    2519    4449   1
   7  15   0  216312  108454   1
   0 -16   0  478418   18756  -2
   0  16   0  478418   18756   1
   1  16   0   36861    6573   1
   2  16   0  110616    5371   1
   3  16   0    4481    2216   1
   4  16   0    8045    3102   1
   5  16   0    7885    2885   1
   6  16   0   21334    4006   1
   1  17   0   18338    3077   1
   2  17   0   26456    3118   1
   3  17   0    4169    2339   1
   4  17   0   18180    3446   1
   0 -18   0   59617    6221  -2
   0  18   0   59617    6221   1
   1  18   0  305525   10107   1
   2  18   0    5834    3461   1
 -13   0   1   35744    7460   1
 -11   0   1   38560   20470   1
  -9   0   1   57677   10381   1
  -7   0   1  187627    7230   1
  -5   0   1  632549   20971   1
  -3   0   1   10829    2171   1
  -1   0   1  454510   10681  -2
  -1   0   1  454510   10681   1
   1   0   1 1130065   25902   1
   3   0   1    4031    2035   1
   5   0   1  156088    8023   1
   7   0   1  999883   28066   1
   9   0   1  809548   27983   1
  11   0   1   64805   24889   1
  13   0   1   13605    6755   1
 -13   1   1  296744   19891   1
 -12   1   1   43899   16602   1
 -11   1   1   13176   10053   1
  -5  -1  14  471854   24990  -2
 -10   1   1  471854   24990   1
  -9   1   1   66688    6342   1
  -8   1   1  369433   14777   1
  -7   1   1  536759   11291   1
  -6   1   1    5391    3089   1
  -5   1   1  140067    6082   1
  -4   1   1    6467    1206   1
  -3   1   1   34370    1647   1
  -2   1   1  571780    8572   1
  -1  -1   1 4394099  200475  -2
  -1   1   1 4394099  200475   1
   0   1   1 1108539   19381   1
   1   1   1  674833    9790   1
   2   1   1  182817    3260   1
   3   1   1  212159    3729   1
   4   1   1   59302    2035   1
   5   1   1  127920    7996   1
   6   1   1   29655    4059   1
   7   1   1   72570    6302   1
   3  -1 -12  262997    8830  -2
   8   1   1  262997    8830   1
   9   1   1   38506    7077   1
  10   1   1   52227    5999   1
  11   1   1   91915   13855   1
  12   1   1    5900    8450   1
 -13   2   1  159861   13136   1
 -12   2   1     367   11592   1
 -11   2   1   78841   14330   1
  -5  -2  14  103987   11055  -2
 -10   2   1  103987   11055   1
  -9   2   1  158065    9489   1
  -8   2   1  351769   18285   1
  -7   2   1  185968    5074   1
  -6   2   1  642671   12426   1
  -5   2   1   49733    4887   1
  -4   2   1   26688    1852   1
  -3   2   1  203786    3702   1
  -2   2   1 1521463   21757   1
  -1  -2   1  746003   10589  -2
  -1   2   1  746003   10589   1
   0   2   1 3001907   64183   1
   1   2   1 3625190   57826   1
   2   2   1  106515    2184   1
   3   2   1  207649    5948   1
   4   2   1  357682   10970   1
   5   2   1   68432    5673   1
   6   2   1   74437   23872   1
   7   2   1   50614    4681   1
   3  -2 -12  175135    6510  -2
   8   2   1  175135    6510   1
   9   2   1    -153    2329   1
  10   2   1   73964   11655   1
  11   2   1   53408   35235   1
  12   2   1   28971   13331   1
 -13   3   1  349653   23738   1
 -12   3   1   81739   18080   1
 -11   3   1  111831   14053   1
  -5  -3  14    2399    8362  -2
 -10   3   1    2399    8362   1
  -9   3   1  121203    8606   1
  -8   3   1  180602   16198   1
  -7   3   1    3133    7313   1
  -6   3   1  872053   21112   1
  -5   3   1   44133    5308   1
  -4   3   1  152320    5071   1
  -3   3   1   83551    8814   1
  -2   3   1    3646    1228   1
  -1  -3   1   51666    1456  -2
  -1   3   1   51666    1456   1
   0   3   1  177635    3285   1
   1   3   1   71465    2308   1
   2   3   1  270263    4531   1
   3   3   1 1734904   28924   1
   4   3   1  273614    6070   1
   5   3   1 1538969   33088   1
   6   3   1  104051    4522   1
   7   3   1  282690    9690   1
   3  -3 -12  161465   10689  -2
   8   3   1  161465   10689   1
   9   3   1   -1280    7278   1
  10   3   1    7869    7287   1
  11   3   1  161610   14326   1
  12   3   1    9733    6653   1
 -12   4   1   21590   16525   1
 -11   4   1    7389    6654   1
  -5  -4  14  145145    9981  -2
 -10   4   1  145145    9981   1
  -9   4   1   14232    6699   1
  -8   4   1   36085   30362   1
  -7   4   1  225879   12497   1
  -6   4   1  511022   12177   1
  -5   4   1  902781   17449   1
  -4   4   1 3599830   60106   1
  -3   4   1  836509   14570   1
  -2   4   1  251505    4527   1
  -1  -4   1 2175464   30528  -2
  -1   4   1 2175464   30528   1
   0   4   1    3600    1103   1
   1   4   1  230340    6692   1
   2   4   1     535    1493   1
   3   4   1  435126    9550   1
   4   4   1  225488    7227   1
   5   4   1    1075    2336   1
   6   4   1   85542    3533   1
   7   4   1   34586    2865   1
   3  -4 -12   89196    9336  -2
   8   4   1   89196    9336   1
   9   4   1    5187    6148   1
  10   4   1   28350    9379   1
  11   4   1  113628   13751   1
  12   4   1  112008    8517   1
 -12   5   1  266065   38530   1
 -11   5   1    1505    8377   1
  -5  -5  14   24547    3938  -2
 -10   5   1   24547    3938   1
  -9   5   1  116101   10111   1
  -8   5   1     936    5535   1
  -7   5   1   51761    3958   1
  -6   5   1   42057    4040   1
  -5   5   1   16414    1872   1
  -4   5   1    3903    2013   1
  -3   5   1   23949    3027   1
  -2   5   1   18867    1858   1
  -1  -5   1  544104   10254  -2
  -1   5   1  544104   10254   1
   0   5   1  467954    9536   1
   1   5   1  270448    6180   1
   2   5   1  230635    5669   1
   3   5   1  106207    6813   1
   4   5   1 2877712   79511   1
   5   5   1   50870    2673   1
   6   5   1  909599   19499   1
   7   5   1   63688    4584   1
   3  -5 -12  188477    9912  -2
   8   5   1  188477    9912   1
   9   5   1    9148    4198   1
  10   5   1  113009   13281   1
  11   5   1   42021    8933   1
 -12   6   1   29643   10907   1
 -11   6   1    9846   10421   1
  -5  -6  14  444795   18620  -2
 -10   6   1  444795   18620   1
  -9   6   1   22941    4422   1
  -8   6   1  198496   23413   1
  -7   6   1  187393    7381   1
  -6   6   1  122953    5328   1
  -5   6   1  787304   17234   1
  -4   6   1  914968   18091   1
  -3   6   1  222940   10739   1
  -2   6   1  165466    3928   1
  -1  -6   1    9456    1801  -2
  -1   6   1    9456    1801   1
   0   6   1  227295    9858   1
   1   6   1  237190    6973   1
   2   6   1  491189    8545   1
   3   6   1  359274    6883   1
   4   6   1   76565    5583   1
   5   6   1   -1047    2774   1
   6   6   1   19774    3592   1
   7   6   1  120597    8810   1
   3  -6 -12   83098    6270  -2
   8   6   1   83098    6270   1
   9   6   1  103846    8826   1
  10   6   1   24335    7913   1
  11   6   1  111439   16603   1
  12   6   1   87843    6672   1
 -12   7   1   31722   10134   1
 -11   7   1  310760   12082   1
  -5  -7  14   15153    3874  -2
 -10   7   1   15153    3874   1
  -9   7   1  144554   11194   1
  -8   7   1  163768   14771   1
  -7   7   1   61799    7418   1
  -6   7   1 1154106   29427   1
  -5   7   1   36337    3625   1
  -4   7   1    1950    1267   1
  -3   7   1     -41    5776   1
  -2   7   1  305127    7773   1
  -1  -7   1  162400    5419  -2
  -1   7   1  162400    5419   1
   0   7   1   53234    4970   1
   1   7   1  210651    8720   1
   2   7   1   20946    2254   1
   3   7   1  771011   14582   1
   4   7   1    1928    3128   1
   5   7   1   41320    3154   1
   6   7   1   50166    4042   1
   7   7   1   53274    6238   1
   3  -7 -12   15423    3927  -2
   8   7   1   15423    3927   1
   9   7   1   94271    7900   1
  10   7   1  237507   13328   1
  11   7   1   23703   12797   1
  12   7   1  201292   28101   1
 -11   8   1     927   15409   1
  -5  -8  14   48846    9076  -2
 -10   8   1   48846    9076   1
  -9   8   1   17828    8290   1
  -8   8   1   22597    4041   1
  -7   8   1    1800    3920   1
  -6   8   1   48834    5381   1
  -5   8   1  426131    8901   1
  -4   8   1  278424    6521   1
  -3   8   1  651683   19313   1
  -2   8   1   63263    4233   1
  -1  -8   1   29153    3354  -2
  -1   8   1   29153    3354   1
   0   8   1   30356    3021   1
   1   8   1    3024    4238   1
   2   8   1  429463   10494   1
   3   8   1   32016    4917   1
   4   8   1   40377    5785   1
   5   8   1    2730    5354   1
   6   8   1  300548   21171   1
   7   8   1   95640    6465   1
   3  -8 -12  467261   11457  -2
   8   8   1  467261   11457   1
   9   8   1    2048    2832   1
  10   8   1  409040   14653   1
  11   8   1   61344   15891   1
 -11   9   1   22044   22937   1
  -5  -9  14   61655   13245  -2
 -10   9   1   61655   13245   1
  -9   9   1  116666   12008   1
  -8   9   1   50665   11130   1
  -7   9   1  157362    6435   1
  -6   9   1  233290    8480   1
  -5   9   1   40483    2940   1
  -4   9   1   19806    3638   1
  -3   9   1  322579   10775   1
  -2   9   1  131716    7762   1
  -1  -9   1  525918   21987  -2
  -1   9   1  525918   21987   1
   0   9   1  294580   13732   1
   1   9   1  216032   10998   1
   2   9   1  189827    6334   1
   3   9   1   38596    4698   1
   4   9   1   33203    4514   1
   5   9   1   -1539    3928   1
   6   9   1  187928    9682   1
   7   9   1   13870    3583   1
   3  -9 -12   56937    4187  -2
   8   9   1   56937    4187   1
   9   9   1   80430   10206   1
  10   9   1   54974    7042   1
  11   9   1   27894    7536   1
 -11  10   1   38120   12225   1
  -5 -10  14  131102   25543  -2
 -10  10   1  131102   25543   1
  -9  10   1  209030   13832   1
  -8  10   1    3727    6760   1
  -7  10   1  437860   10201   1
  -6  10   1   77008    5204   1
  -5  10   1  112023    3923   1
  -4  10   1   31091    5225   1
  -3  10   1   86132    4599   1
  -2  10   1  112065    4635   1
  -1 -10   1  798508   18827  -2
  -1  10   1  798508   18827   1
   0  10   1    5053    2080   1
   1  10   1 1058409   24353   1
   2  10   1  212036    7871   1
   3  10   1  448372   14949   1
   4  10   1  254261    8222   1
   5  10   1   71056    3377   1
   6  10   1   12104    4225   1
   7  10   1   26035    3237   1
   3 -10 -12   10122    5199  -2
   8  10   1   10122    5199   1
   9  10   1  292249   10741   1
  10  10   1   18530    6897   1
  -5 -11  14   85884    5490  -2
 -10  11   1   85884    5490   1
  -9  11   1   11194    3144   1
  -8  11   1   72857    7343   1
  -7  11   1  324621   12265   1
  -6  11   1   35508    3017   1
  -5  11   1  212876   11337   1
  -4  11   1   57532    7625   1
  -3  11   1  104284    5742   1
  -2  11   1    3289    3664   1
  -1 -11   1  199756    6305  -2
  -1  11   1  199756    6305   1
   0  11   1     309    5609   1
   1  11   1  142643   12255   1
   2  11   1   54360    4784   1
   3  11   1  128009    5757   1
   4  11   1  113258    4951   1
   5  11   1   70134    8892   1
   6  11   1  130032    5130   1
   7  11   1    2083    3613   1
   3 -11 -12  147288    8734  -2
   8  11   1  147288    8734   1
   9  11   1   61846    9610   1
  10  11   1   28898   12744   1
  -5 -12  14  101807    8555  -2
 -10  12   1  101807    8555   1
  -9  12   1   12445    4883   1
  -8  12   1  116069    9692   1
  -7  12   1   20729    7840   1
  -6  12   1   81070    5263   1
  -5  12   1  309400   13595   1
  -4  12   1   72913    9948   1
  -3  12   1  528457   15458   1
  -2  12   1   39753    4063   1
  -1 -12   1  441468   11650  -2
  -1  12   1  441468   11650   1
   0  12   1   24406    3131   1
   1  12   1   63822    7638   1
   2  12   1   33393    5182   1
   3  12   1    5257    6981   1
   4  12   1  112319    5431   1
   5  12   1   19744    7138   1
   6  12   1   24829    4039   1
   7  12   1   49021   11085   1
   3 -12 -12   84810   19645  -2
   8  12   1   84810   19645   1
   9  12   1   13979   48580   1
  -9  13   1   71352   17442   1
  -8  13   1    6229    9400   1
  -7  13   1    5048    3448   1
  -6  13   1   29071    2775   1
  -5  13   1   25756    4137   1
  -4  13   1     -32    5580   1
  -3  13   1    5342    4154   1
  -2  13   1    8467    6764   1
  -1 -13   1  154131    9176  -2
  -1  13   1  154131    9176   1
   0  13   1   35957    6581   1
   1  13   1    4366    2665   1
   2  13   1     601    4559   1
   3  13   1  232884   12014   1
   4  13   1   71663    4716   1
   5  13   1  655614   25618   1
   6  13   1    5134    2560   1
   7  13   1  368286   17712   1
   3 -13 -12   15752   12218  -2
   8  13   1   15752   12218   1
   9  13   1   61485    7770   1
  -8  14   1  123536   90873   1
  -7  14   1    5742    7314   1
  -6  14   1   58023    5820   1
  -5  14   1   98094   12194   1
  -4  14   1   61917    5301   1
  -3  14   1  299172   21200   1
  -2  14   1   52686    8725   1
  -1 -14   1  349490   11023  -2
  -1  14   1  349490   11023   1
   0  14   1   29455    5215   1
   1  14   1   28331    5575   1
   2  14   1   34352    4940   1
   3  14   1  142950   15901   1
   4  14   1    5169    6234   1
   5  14   1   53946    7617   1
   6  14   1   25874    9275   1
   7  14   1   13753    8435   1
   3 -14 -12   13009   13400  -2
   8  14   1   13009   13400   1
  -7  15   1  109801    6209   1
  -6  15   1   17422    6570   1
  -5  15   1  148125    6020   1
  -4  15   1    4306    2669   1
  -3  15   1    5874    5439   1
  -2  15   1     366    9348   1
  -1 -15   1   89044   11032  -2
  -1  15   1   89044   11032   1
   0  15   1   42488    3594   1
   1  15   1    8812    2388   1
   2  15   1  136958    6416   1
   3  15   1   17509    3031   1
   4  15   1  171397    7098   1
   5  15   1    7453    3059   1
   6  15   1  134940    6765   1
   7  15   1    3766   11260   1
  -6  16   1    1723    2670   1
  -5  16   1   10129    2861   1
  -4  16   1   89302    5078   1
  -3  16   1   10166    2510   1
  -2  16   1  271997    8724   1
  -1 -16   1   18498    2778  -2
  -1  16   1   18498    2778   1
   0  16   1   90562    4699   1
   1  16   1   61424    4033   1
   2  16   1    6886    2538   1
   3  16   1   37277    4237   1
   4  16   1   11767    3250   1
   5  16   1    9195    9195   1
  -4  17   1   18335    3588   1
  -3  17   1   10258    2542   1
  -2  17   1  121567    5450   1
  -1 -17   1  129908    5623  -2
  -1  17   1  129908    5623   1
   0  17   1  145600    6013   1
   1  17   1  260788    8519   1
   2  17   1   39088    3952   1
   3  17   1   11486    3163   1
   4  17   1    9283    2974   1
  -2  18   1  167955    6659   1
  -1 -18   1    8749    2547  -2
  -1  18   1    8749    2547   1
   0  18   1  200255    7324   1
   1  18   1    9990    2720   1
   2  18   1  188084    8185   1
 -12   0   2   38099    6604   1
 -10   0   2  273071   18668   1
  -8   0   2  948101   27141   1
  -6   0   2 2104546   54562   1
  -4   0   2  550578   15457   1
  -2   0   2 4389576   95662  -2
  -2   0   2 4389576   95662   1
   0   0   2  159511    6163   1
   2   0   2  683760   16762   1
   4   0   2  426623   14510   1
   6   0   2   15827    9796   1
   8   0   2  307930   41170   1
  10   0   2  508156   34947   1
  12   0   2  -35278   64123   1
 -13   1   2  -60884  159955   1
 -12   1   2    3338   13160   1
  -6  -1  15   44950    5010  -2
 -11   1   2   44950    5010   1
 -10   1   2   13737    5090   1
  -9   1   2    4975    3059   1
  -8   1   2    6523    8872   1
  -7   1   2  134197    7574   1
  -6   1   2  195691    6313   1
  -5   1   2  182244    5047   1
  -4   1   2  118033   19340   1
  -3   1   2  114540    2147   1
  -2  -1   2   20966     847  -2
  -2   1   2   20966     847   1
  -1   1   2 1125770   14798   1
   0   1   2 1731543   25726   1
   1   1   2 3320912   48858   1
   2   1   2 2242113   31959   1
   3   1   2   34127    2556   1
   4   1   2  424453    8785   1
   5   1   2   29696    6678   1
   6   1   2   60349    6641   1
   2  -1 -11  417336   15315  -2
   7   1   2  417336   15315   1
   8   1   2  153040    8178   1
   9   1   2  239402   30935   1
  10   1   2   14431    5689   1
  11   1   2   42017   23353   1
  12   1   2   13838   10687   1
 -13   2   2   87179   10107   1
 -12   2   2  132254   14924   1
  -6  -2  15   95752    9663  -2
 -11   2   2   95752    9663   1
 -10   2   2    6284    6161   1
  -9   2   2  163107    8838   1
  -8   2   2   57358    4181   1
  -7   2   2  134568    4766   1
  -6   2   2    4356    3035   1
  -5   2   2   92107    2898   1
  -4   2   2  256503   16139   1
  -3   2   2   53386    1932   1
  -2  -2   2 6478164  117544  -2
  -2   2   2 6478164  117544   1
  -1   2   2  332383    4997   1
   0   2   2 3690146   72451   1
   1   2   2  992106   14826   1
   2   2   2  182765    3534   1
   3   2   2   94103    2955   1
   4   2   2  308087    6832   1
   5   2   2  134835    9392   1
   6   2   2   77199    7723   1
   2  -2 -11  372469   12110  -2
   7   2   2  372469   12110   1
   8   2   2    5656    4473   1
   9   2   2  322674   21495   1
  10   2   2   86098   14481   1
  11   2   2  133558   20729   1
  12   2   2    5090    7892   1
 -13   3   2    6675    3836   1
 -12   3   2  162457   24111   1
  -6  -3  15   29672   18953  -2
 -11   3   2   29672   18953   1
 -10   3   2  401417   19700   1
  -9   3   2   29819    3919   1
  -8   3   2  103397    5896   1
  -7   3   2   18929    4902   1
  -6   3   2   71314    4814   1
  -5   3   2  391382   10476   1
  -4   3   2  753663   14771   1
  -3   3   2   17794     876   1
  -2  -3   2 2475745   34693  -2
  -2   3   2 2475745   34693   1
  -1   3   2  339418    4877   1
   0   3   2  186309    2948   1
   1   3   2    6985     937   1
   2   3   2 1518133   22798   1
   3   3   2  150281    3756   1
   4   3   2  356411   15390   1
   5   3   2  157508    7888   1
   6   3   2  289696    7946   1
   2  -3 -11  239352    8956  -2
   7   3   2  239352    8956   1
   8   3   2  220382    7930   1
   9   3   2   23629    5544   1
  10   3   2   21306    8506   1
  11   3   2   26363    7824   1
  12   3   2   83681   16608   1
 -13   4   2   19141   93535   1
 -12   4   2   42085   15996   1
  -6  -4  15   48097    6452  -2
 -11   4   2   48097    6452   1
 -10   4   2  150949   11984   1
  -9   4   2  206157   21471   1
  -8   4   2   80318    4569   1
  -7   4   2   93708    5399   1
  -6   4   2  123246    4438   1
  -5   4   2   49182    2792   1
  -4   4   2 1278481   27593   1
  -3   4   2 1200348   19752   1
  -2  -4   2 1495127   22034  -2
  -2   4   2 1495127   22034   1
  -1   4   2  130607    2521   1
   0   4   2  897265   12340   1
   1   4   2    -766     619   1
   2   4   2  112805    3898   1
   3   4   2  319719    8539   1
   4   4   2  872387   19689   1
   5   4   2 2191523   46526   1
   6   4   2  551271   17483   1
   2  -4 -11  104452    6248  -2
   7   4   2  104452    6248   1
   8   4   2   85661    9518   1
   9   4   2   13886    3857   1
  10   4   2    8136    7273   1
  11   4   2   33469    7005   1
  12   4   2  132755   13511   1
 -12   5   2   88685   13256   1
  -6  -5  15  362893   15818  -2
 -11   5   2  362893   15818   1
 -10   5   2   25847    9094   1
  -9   5   2  208046   12052   1
  -8   5   2    4650    8688   1
  -7   5   2   21397    2533   1
  -6   5   2   18767    3997   1
  -5   5   2 1011031   26671   1
  -4   5   2  354721    7014   1
  -3   5   2  937346   16653   1
  -2  -5   2 1441845   23239  -2
  -2   5   2 1441845   23239   1
  -1   5   2  118962    2451   1
   0   5   2  210190    6739   1
   1   5   2    7816    1878   1
   2   5   2   21223    2080   1
   3   5   2  322725    7075   1
   4   5   2   58158    5611   1
   5   5   2   93578   11072   1
   6   5   2    1363    4520   1
   2  -5 -11  398017   12462  -2
   7   5   2  398017   12462   1
   8   5   2    4267    2575   1
   9   5   2   89277    8411   1
  10   5   2   17372    5184   1
  11   5   2   91010   11928   1
  12   5   2  152167   14731   1
 -12   6   2   28743    8098   1
  -6  -6  15  168392   16816  -2
 -11   6   2  168392   16816   1
 -10   6   2   76504    6112   1
  -9   6   2  132690   17509   1
  -8   6   2  134417    9468   1
  -7   6   2    4058    5065   1
  -6   6   2  398289    9411   1
  -5   6   2    8819    1775   1
  -4   6   2  973250   26145   1
  -3   6   2 2122353   33410   1
  -2  -6   2   18790    1855  -2
  -2   6   2   18790    1855   1
  -1   6   2 1298734   27914   1
   0   6   2   81890    6782   1
   1   6   2   38446    4479   1
   2   6   2   94405    2632   1
   3   6   2   26572    1935   1
   4   6   2  237513    7675   1
   5   6   2  771903   22375   1
   6   6   2  441702   11140   1
   2  -6 -11   28138    5959  -2
   7   6   2   28138    5959   1
   8   6   2  123171    8563   1
   9   6   2   87655   18309   1
  10   6   2   57031   23735   1
  11   6   2   49918   14592   1
 -12   7   2   44433    6064   1
  -6  -7  15   90433   15757  -2
 -11   7   2   90433   15757   1
 -10   7   2   44919    7943   1
  -9   7   2   91846    6921   1
  -8   7   2   16860    3165   1
  -7   7   2   13081    3342   1
  -6   7   2    1410    3552   1
  -5   7   2  176769    5241   1
  -4   7   2  416491   11825   1
  -3   7   2  235413    5556   1
  -2  -7   2  140168    3878  -2
  -2   7   2  140168    3878   1
  -1   7   2   64159    5483   1
   0   7   2  733907   20109   1
   1   7   2  742034   16753   1
   2   7   2  565212   15235   1
   3   7   2  312949    8624   1
   4   7   2    4373    1729   1
   5   7   2   33522    9615   1
   6   7   2    3731    3234   1
   2  -7 -11  515654   19020  -2
   7   7   2  515654   19020   1
   8   7   2   94768    4921   1
   9   7   2   81121    9314   1
  10   7   2  101243   11262   1
  11   7   2   16272   26331   1
 -12   8   2    6787    7515   1
  -6  -8  15   72736   11164  -2
 -11   8   2   72736   11164   1
 -10   8   2   -1570    6267   1
  -9   8   2  297989   11865   1
  -8   8   2   60472    6231   1
  -7   8   2  617042   22699   1
  -6   8   2    8459    2096   1
  -5   8   2  838794   18998   1
  -4   8   2   83546    3707   1
  -3   8   2      28     487   1
  -2  -8   2  723521   16946  -2
  -2   8   2  723521   16946   1
  -1   8   2  202653    5844   1
   0   8   2   15130    6064   1
   1   8   2   64194    4260   1
   2   8   2   41604    3604   1
   3   8   2    9720    2426   1
   4   8   2  105806    5143   1
   5   8   2  148789    7739   1
   6   8   2  216264   12542   1
   2  -8 -11  249368   12755  -2
   7   8   2  249368   12755   1
   8   8   2   40214    5073   1
   9   8   2  172601    8830   1
  10   8   2    3668    9278   1
  11   8   2  218174   13619   1
  -6  -9  15   16953   16662  -2
 -11   9   2   16953   16662   1
 -10   9   2   36982    6530   1
  -9   9   2     902    3559   1
  -8   9   2    7417    2641   1
  -7   9   2   37363    5218   1
  -6   9   2   43934    3503   1
  -5   9   2  323256   11433   1
  -4   9   2  202519   12306   1
  -3   9   2    9626    3359   1
  -2  -9   2  232697    7965  -2
  -2   9   2  232697    7965   1
  -1   9   2  214094    8303   1
   0   9   2 1722355   38020   1
   1   9   2 1476744   32491   1
   2   9   2  423685   10815   1
   3   9   2  644558   13627   1
   4   9   2   68202    3498   1
   5   9   2  136862    4961   1
   6   9   2   16338    5970   1
   2  -9 -11   88378    7114  -2
   7   9   2   88378    7114   1
   8   9   2   86167    7017   1
   9   9   2   42204    5411   1
  10   9   2   93671   10714   1
  11   9   2    2943    5884   1
  -6 -10  15   18910   10793  -2
 -11  10   2   18910   10793   1
 -10  10   2   18245    7160   1
  -9  10   2    4836    4730   1
  -8  10   2  137650   10538   1
  -7  10   2    1004    3811   1
  -6  10   2   93674    3751   1
  -5  10   2   18149    2662   1
  -4  10   2  121229    7661   1
  -3  10   2  263017   12033   1
  -2 -10   2  129348    5113  -2
  -2  10   2  129348    5113   1
  -1  10   2  575404   17885   1
   0  10   2   26897    7149   1
   1  10   2   15316    4228   1
   2  10   2  112420    7455   1
   3  10   2   60568    5271   1
   4  10   2  130172    6261   1
   5  10   2   58248    4128   1
   6  10   2  103357   10077   1
   2 -10 -11   50681    5281  -2
   7  10   2   50681    5281   1
   8  10   2  326880    8961   1
   3 -10 -14    7941    3013  -2
   9  10   2    7941    3013   1
  10  10   2  322071   18979   1
 -10  11   2   49706   10492   1
  -9  11   2  121627   36282   1
  -8  11   2   19012    3760   1
  -7  11   2   56918    3254   1
  -6  11   2   28642    3840   1
  -5  11   2   50169    4367   1
  -4  11   2  113128   11609   1
  -3  11   2   34463    3878   1
  -2 -11   2   -1916    2398  -2
  -2  11   2   -1916    2398   1
  -1  11   2  404500   10716   1
   0  11   2  242730   11634   1
   1  11   2  165037   14456   1
   2  11   2  460095   25182   1
   3  11   2  180409    9294   1
   4  11   2  144138    9149   1
   5  11   2  125641    5908   1
   6  11   2   13557   12896   1
   2 -11 -11  194029   14314  -2
   7  11   2  194029   14314   1
   8  11   2   71713    9610   1
   3 -11 -14    3991    8153  -2
   9  11   2    3991    8153   1
  10  11   2   19878   49095   1
 -10  12   2   10015    6210   1
  -9  12   2  -89939  103575   1
  -8  12   2   96626    4990   1
  -7  12   2  325426    8207   1
  -6  12   2  324584   13127   1
  -5  12   2  181107   10243   1
  -4  12   2   10619   11962   1
  -3  12   2  293808   13610   1
  -2 -12   2  362590   17253  -2
  -2  12   2  362590   17253   1
  -1  12   2  198213    8384   1
   0  12   2   85579    4764   1
   1  12   2   82320    6980   1
   2  12   2  118352    7797   1
   3  12   2   41819    7344   1
   4  12   2  376058   20367   1
   5  12   2  270832    9723   1
   6  12   2  205182    7740   1
   2 -12 -11   81058    9060  -2
   7  12   2   81058    9060   1
   8  12   2   26909    7230   1
   3 -12 -14   94704   65827  -2
   9  12   2   94704   65827   1
  -9  13   2    4416    5074   1
  -8  13   2   28816   16343   1
  -7  13   2    6385    4888   1
  -6  13   2  128518    8101   1
  -5  13   2   18566    3240   1
  -4  13   2  294796   10637   1
  -3  13   2    8132    3213   1
  -2 -13   2   81510    4147  -2
  -2  13   2   81510    4147   1
  -1  13   2    1428    8950   1
   0  13   2   29963    6962   1
   1  13   2    2076    6621   1
   2  13   2    2979    6477   1
   3  13   2   -1811    5830   1
   4  13   2   24911    4441   1
   5  13   2   40030    9673   1
   6  13   2   92080   11560   1
   2 -13 -11   30592   10889  -2
   7  13   2   30592   10889   1
   8  13   2  -90538   60359   1
  -8  14   2   31407   10029   1
  -7  14   2   13195    4614   1
  -6  14   2   11410    2527   1
  -5  14   2  173086   19677   1
  -4  14   2  249319   16723   1
  -3  14   2  247397    7817   1
  -2 -14   2  398003   14254  -2
  -2  14   2  398003   14254   1
  -1  14   2   12162    5454   1
   0  14   2   79162   11111   1
   1  14   2    1407    2874   1
   2  14   2   72784   10541   1
   3  14   2   18759    6754   1
   4  14   2  209526   13908   1
   5  14   2  103538    8111   1
   6  14   2  119294   16084   1
   2 -14 -11   86982   21239  -2
   7  14   2   86982   21239   1
   8  14   2   42685   28558   1
  -7  15   2   23178    8998   1
  -6  15   2   67111   20208   1
  -5  15   2  137706   13076   1
  -4  15   2  106348    6656   1
  -3  15   2  240651    9228   1
  -2 -15   2   33876    7420  -2
  -2  15   2   33876    7420   1
  -1  15   2  115049    5131   1
   0  15   2    2039    1907   1
   1  15   2  122626    5230   1
   2  15   2    7751    2597   1
   3  15   2   28756    3795   1
   4  15   2    1467    2560   1
   5  15   2   40142    4333   1
   6  15   2  134277    6808   1
   2 -15 -11   14176    3777  -2
   7  15   2   14176    3777   1
  -6  16   2  124774    6578   1
  -5  16   2   38287    4619   1
  -4  16   2  113210    5421   1
  -3  16   2   29487    3299   1
  -2 -16   2   33011    3392  -2
  -2  16   2   33011    3392   1
  -1  16   2   82829    4532   1
   0  16   2   79157    4469   1
   1  16   2    4568    2389   1
   2  16   2    2787    2277   1
   3  16   2   71882    5285   1
   4  16   2   34085    4120   1
   5  16   2   56564    5084   1
  -4  17   2    3498    2265   1
  -3  17   2    3147    2063   1
  -2 -17   2  100481    5049  -2
  -2  17   2  100481    5049   1
  -1  17   2  147295    6013   1
   0  17   2  336313   10218   1
   1  17   2   94763    5155   1
   2  17   2  147539    7840   1
   3  17   2  117549    6301   1
   4  17   2   78017    6427   1
  -2 -18   2   11094    3080  -2
  -2  18   2   11094    3080   1
  -1  18   2   75005    5077   1
   0  18   2   10993    3515   1
   1  18   2   44641    4343   1
 -11   0   3   16397   12082   1
  -9   0   3   53201   14033   1
  -7   0   3  238228   11632   1
  -5   0   3  151244   11916   1
  -3   0   3 4042993   89791  -2
  -3   0   3 4042993   89791   1
  -1   0   3 4252661   95206   1
   1   0   3 9381692  584106   1
   3   0   3 1439945   38099   1
   5   0   3  604469   23172   1
   7   0   3    7431   23081   1
   9   0   3  460949   54171   1
  11   0   3  168334   27257   1
 -13   1   3   23910   17686   1
  -7  -1  16   86234   25690  -2
 -12   1   3   86234   25690   1
 -11   1   3    4150   10145   1
 -10   1   3  232219   17742   1
  -9   1   3  397648   14783   1
  -8   1   3    7193    2762   1
  -7   1   3  427166   10062   1
  -6   1   3   78053    4005   1
  -5   1   3  101207    3481   1
  -4   1   3  126797    3180   1
  -3  -1   3  427209    6520  -2
  -3   1   3  427209    6520   1
  -2   1   3  512271    8174   1
  -1   1   3  581566   10002   1
   0   1   3  514360    7961   1
   1   1   3  244167    3943   1
   2   1   3 1489299   22230   1
   3   1   3   41763    2511   1
   4   1   3  200605    7110   1
   5   1   3  223310    5376   1
   1  -1 -10  205588    6072  -2
   6   1   3  205588    6072   1
   7   1   3   78201    6526   1
   8   1   3   35244   16027   1
   9   1   3  446969   35714   1
  10   1   3  -30314   31785   1
  11   1   3   44159   16762   1
  12   1   3   32294   12897   1
 -13   2   3   26601   17817   1
  -7  -2  16  128603   13324  -2
 -12   2   3  128603   13324   1
 -11   2   3   76737    7792   1
 -10   2   3  198805   14948   1
  -9   2   3   40099    5451   1
  -8   2   3  550029   16726   1
  -7   2   3  359104   11266   1
  -6   2   3 1555695   29246   1
  -5   2   3  314732    9945   1
  -4   2   3    2112    1099   1
  -3  -2   3  486864    7890  -2
  -3   2   3  486864    7890   1
  -2   2   3  261012    4319   1
  -1   2   3  843970   16567   1
   0   2   3   61204    1255   1
   1   2   3 1560370   21831   1
   2   2   3   60059    1554   1
   3   2   3  436356    8540   1
   4   2   3  108037    4415   1
   5   2   3  114523    5317   1
   1  -2 -10  322590   10479  -2
   6   2   3  322590   10479   1
   7   2   3  532867   16515   1
   8   2   3   21588    9183   1
   9   2   3   66235    8416   1
  10   2   3  116897    5829   1
  11   2   3  127251   19244   1
  12   2   3    6299    2921   1
 -13   3   3  -14074   74864   1
  -7  -3  16    6054   11574  -2
 -12   3   3    6054   11574   1
 -11   3   3   15943    3593   1
 -10   3   3  244141   19229   1
  -9   3   3   53884    9077   1
  -8   3   3  254195    7693   1
  -7   3   3  129914    7878   1
  -6   3   3   52893    3607   1
  -5   3   3 1240934   28279   1
  -4   3   3  145259    6297   1
  -3  -3   3 2676617   43553  -2
  -3   3   3 2676617   43553   1
  -2   3   3   95709    1760   1
  -1   3   3  660101   13445   1
   0   3   3  204694    3489   1
   1   3   3   36866    1908   1
   2   3   3   49796    1853   1
   3   3   3  663600   14230   1
   4   3   3   14956    2919   1
   5   3   3  640160   14037   1
   1  -3 -10   39993    4670  -2
   6   3   3   39993    4670   1
   7   3   3  219627   10995   1
   8   3   3  299651   15508   1
   9   3   3   40555    4220   1
  10   3   3   41110    5286   1
  11   3   3  137909   15712   1
 -13   4   3   85633    7975   1
  -7  -4  16  201538    9424  -2
 -12   4   3  201538    9424   1
 -11   4   3  331158   17993   1
 -10   4   3  391667   11447   1
  -9   4   3  186588    6897   1
  -8   4   3   68880    5928   1
  -7   4   3  165627    7655   1
  -6   4   3    7178    2391   1
  -5   4   3  140861    7489   1
  -4   4   3   81148    2897   1
  -3  -4   3  456020   11922  -2
  -3   4   3  456020   11922   1
  -2   4   3     693    1619   1
  -1   4   3   56569    1983   1
   0   4   3  139948    3055   1
   1   4   3    1383     992   1
   2   4   3    -437     983   1
   3   4   3  293485    7232   1
   4   4   3   92451    9852   1
   5   4   3  823914   17818   1
   1  -4 -10 1141967   25810  -2
   6   4   3 1141967   25810   1
   7   4   3  100761    7243   1
   8   4   3   82341    7327   1
   9   4   3   62494    9609   1
  10   4   3    9289   36102   1
  11   4   3    6916    4832   1
  12   4   3  106692   17780   1
  -7  -5  16   24670   22499  -2
 -12   5   3   24670   22499   1
 -11   5   3   22449   11173   1
 -10   5   3   18545   10132   1
  -9   5   3  212322    6758   1
  -8   5   3   48933    4101   1
  -7   5   3   25848    2861   1
  -6   5   3  169756    5281   1
  -5   5   3   90715   12703   1
  -4   5   3 1258741   26663   1
  -3  -5   3  910221   17233  -2
  -3   5   3  910221   17233   1
  -2   5   3 1077382   17522   1
  -1   5   3   74496    3522   1
   0   5   3    7898     944   1
   1   5   3  128893    4239   1
   2   5   3   42847    2642   1
   3   5   3    5006    1307   1
   4   5   3  733010   39536   1
   5   5   3   72645    3225   1
   1  -5 -10   65139    4629  -2
   6   5   3   65139    4629   1
   7   5   3   80181    5146   1
   2  -5 -13    2918    5278  -2
   8   5   3    2918    5278   1
   9   5   3   91803   10588   1
  10   5   3   12545    9920   1
  11   5   3   19085    5518   1
  12   5   3  151784   32647   1
  -7  -6  16   46998   11774  -2
 -12   6   3   46998   11774   1
 -11   6   3   68333   10088   1
 -10   6   3  204628    8995   1
  -9   6   3  106613    8965   1
  -8   6   3    5196    3832   1
  -7   6   3  135294   10204   1
  -6   6   3  265094    7002   1
  -5   6   3  540475   35264   1
  -4   6   3   45610    2653   1
  -3  -6   3    5243    1758  -2
  -3   6   3    5243    1758   1
  -2   6   3   31248    2017   1
  -1   6   3   49455    2106   1
   0   6   3   78679    2319   1
   1   6   3  493879    9046   1
   2   6   3  185901    6572   1
   3   6   3  433872   12881   1
   4   6   3  104976    6630   1
   5   6   3  365734   10879   1
   1  -6 -10  642042   19355  -2
   6   6   3  642042   19355   1
   7   6   3   48917    9516   1
   2  -6 -13  109089   11245  -2
   8   6   3  109089   11245   1
   9   6   3   42154    8877   1
  10   6   3    7725    7724   1
  11   6   3   -2183   16737   1
  -7  -7  16   81789    6524  -2
 -12   7   3   81789    6524   1
 -11   7   3   36190    6816   1
 -10   7   3  158176   15727   1
  -9   7   3    1440    5570   1
  -8   7   3  365920    9750   1
  -7   7   3   57189    3040   1
  -6   7   3  205508    9375   1
  -5   7   3  204885    7933   1
  -4   7   3    2567    1728   1
  -3  -7   3  813752   15885  -2
  -3   7   3  813752   15885   1
  -2   7   3  178687    3931   1
  -1   7   3  460208   13703   1
   0   7   3   91470    2662   1
   1   7   3  238360    8217   1
   2   7   3    3204    2340   1
   3   7   3   77171    3953   1
   4   7   3  641848   14305   1
   5   7   3   42060    3759   1
   1  -7 -10   22551    2886  -2
   6   7   3   22551    2886   1
   7   7   3   26537    6593   1
   2  -7 -13  169392   12322  -2
   8   7   3  169392   12322   1
   9   7   3   38166    3424   1
  10   7   3  106495    5944   1
  11   7   3   56198    6964   1
  -7  -8  16   78755    7492  -2
 -12   8   3   78755    7492   1
 -11   8   3  110779   19486   1
 -10   8   3   14825   21298   1
  -9   8   3   95416   11205   1
  -8   8   3   25949    5239   1
  -7   8   3   18018    2877   1
  -6   8   3  125286    5894   1
  -5   8   3   48399    2896   1
  -4   8   3  106682    3247   1
  -3  -8   3   91500    3038  -2
  -3   8   3   91500    3038   1
  -2   8   3  286526    6019   1
  -1   8   3   14703    4259   1
   0   8   3 2211224   53407   1
   1   8   3   27823    2527   1
   2   8   3  763358   14485   1
   3   8   3    9687    2138   1
   4   8   3  356454   12732   1
   5   8   3  251392    9430   1
   1  -8 -10  280317   14540  -2
   6   8   3  280317   14540   1
   7   8   3   48168   10084   1
   2  -8 -13  123959   11259  -2
   8   8   3  123959   11259   1
   9   8   3    3679    5240   1
  10   8   3   34595   14311   1
  11   8   3   28902   11140   1
 -11   9   3  110945   12055   1
 -10   9   3    5681   13724   1
  -9   9   3    8267    6777   1
  -8   9   3  237755    8552   1
  -7   9   3   72962    5018   1
  -6   9   3  183201    4966   1
  -5   9   3    9725    3035   1
  -4   9   3   -1091    3493   1
  -3  -9   3   23105    1816  -2
  -3   9   3   23105    1816   1
  -2   9   3   40689    3719   1
  -1   9   3  202221   11211   1
   0   9   3  206659    8548   1
   1   9   3  401507    8767   1
   2   9   3  126975    4141   1
   3   9   3  226103    7014   1
   4   9   3  118691    5950   1
   5   9   3   92537    5410   1
   1  -9 -10   68108   10895  -2
   6   9   3   68108   10895   1
   7   9   3     488    6201   1
   2  -9 -13  341599   10982  -2
   8   9   3  341599   10982   1
   9   9   3   78551   16071   1
  10   9   3  314008   15038   1
 -11  10   3   53855    5762   1
 -10  10   3   63841    9561   1
  -9  10   3   94909    5449   1
  -8  10   3   38522    6304   1
  -7  10   3  309820   12805   1
  -6  10   3  190549    9738   1
  -5  10   3  717325   23656   1
  -4  10   3   46509    3164   1
  -3 -10   3  287091    7918  -2
  -3  10   3  287091    7918   1
  -2  10   3  101066    6671   1
  -1  10   3   65364    8261   1
   0  10   3   81044    5650   1
   1  10   3  275343    7927   1
   2  10   3   24174    4376   1
   3  10   3   33143    4036   1
   4  10   3   18721    2996   1
   5  10   3    2605    2478   1
   1 -10 -10  113059    7922  -2
   6  10   3  113059    7922   1
   7  10   3   44170    8225   1
   2 -10 -13  106077    7767  -2
   8  10   3  106077    7767   1
   9  10   3   24230   15790   1
  10  10   3    5639   20414   1
 -10  11   3   22664   18431   1
  -9  11   3  170273   10223   1
  -8  11   3    4482    6635   1
  -7  11   3  372840   10136   1
  -6  11   3  176109    8352   1
  -5  11   3   35225    5640   1
  -4  11   3  106233    3990   1
  -3 -11   3    8496    2749  -2
  -3  11   3    8496    2749   1
  -2  11   3  282764   10110   1
  -1  11   3    2821    5421   1
   0  11   3  269425   15017   1
   1  11   3  174842    6811   1
   2  11   3   14477    5157   1
   3  11   3   78542    5897   1
   4  11   3  213280   15904   1
   5  11   3   32468    4739   1
   1 -11 -10  221420    8479  -2
   6  11   3  221420    8479   1
   7  11   3  102808    7024   1
   2 -11 -13   66170    7732  -2
   8  11   3   66170    7732   1
   9  11   3  227511   19501   1
 -10  12   3   76857   14203   1
  -9  12   3  269105    8992   1
  -8  12   3   95732    5345   1
  -7  12   3    6920    1986   1
  -6  12   3   -1085    6226   1
  -5  12   3   22231    5817   1
  -4  12   3    3233    3859   1
  -3 -12   3   31090    6517  -2
  -3  12   3   31090    6517   1
  -2  12   3   18258    4516   1
  -1  12   3  137172    5213   1
   0  12   3    5399    4536   1
   1  12   3  503093   15132   1
   2  12   3  147388    8024   1
   3  12   3   34149    7673   1
   4  12   3  150055    5284   1
   5  12   3   25832    6827   1
   1 -12 -10  224940   15847  -2
   6  12   3  224940   15847   1
   7  12   3  191194   17178   1
   2 -12 -13   82080   23977  -2
   8  12   3   82080   23977   1
   9  12   3   24556   23362   1
  -9  13   3   20073   16400   1
  -8  13   3    4280    4213   1
  -7  13   3   10136    7353   1
  -6  13   3   -1058    3224   1
  -5  13   3  326617    9480   1
  -4  13   3   35168    7102   1
  -3 -13   3  366428   11469  -2
  -3  13   3  366428   11469   1
  -2  13   3   43934    7306   1
  -1  13   3  494016   12911   1
   0  13   3   43006    4650   1
   1  13   3   51603   53350   1
   2  13   3   28745   11847   1
   3  13   3   46199    8833   1
   4  13   3   18723   61039   1
   5  13   3   74264   12084   1
   1 -13 -10   19252    6371  -2
   6  13   3   19252    6371   1
   7  13   3    1397    9179   1
   2 -13 -13    2091   12232  -2
   8  13   3    2091   12232   1
  -8  14   3   11006    8849   1
  -7  14   3    3257    5479   1
  -6  14   3    7409   11730   1
  -5  14   3  104138    8993   1
  -4  14   3  -32426   51008   1
  -3 -14   3   23416    8101  -2
  -3  14   3   23416    8101   1
  -2  14   3  162461    6057   1
  -1  14   3   23212   13980   1
   0  14   3   46741    6167   1
   1  14   3    5409    4265   1
   2  14   3  101869   10325   1
   3  14   3  143406    6668   1
   4  14   3  211359   18357   1
   5  14   3  189405   15242   1
   1 -14 -10  105107   13566  -2
   6  14   3  105107   13566   1
   7  14   3  181809   12168   1
  -7  15   3   42728   12663   1
  -6  15   3   43071    4526   1
  -5  15   3   14771    5304   1
  -4  15   3  290768   10672   1
  -3 -15   3    8635    9738  -2
  -3  15   3    8635    9738   1
  -2  15   3  188211   15738   1
  -1  15   3  196452    8302   1
   0  15   3  164747    6276   1
   1  15   3     647    2455   1
   2  15   3     497    2311   1
   3  15   3  154354    6107   1
   4  15   3   15131    3027   1
   5  15   3  111127    6023   1
   1 -15 -10   43988    5499  -2
   6  15   3   43988    5499   1
  -6  16   3    8676    2905   1
  -5  16   3  191046    7746   1
  -4  16   3    1596    2056   1
  -3 -16   3    9161    2326  -2
  -3  16   3    9161    2326   1
  -2  16   3   15126    2754   1
  -1  16   3  150934    6272   1
   0  16   3   24819    3347   1
   1  16   3  139433    5996   1
   2  16   3    9342    2599   1
   3  16   3   81049    5167   1
   4  16   3    5527    2896   1
  -4  17   3    5358    2645   1
  -3 -17   3   22387    3094  -2
  -3  17   3   22387    3094   1
  -2  17   3    8217    3301   1
  -1  17   3   42846    3827   1
   0  17   3   34253    3616   1
   1  17   3   75409    5143   1
   2  17   3   22284    3177   1
   3  17   3   26330    3921   1
  -1  18   3    4062    2243   1
   0  18   3  121161    5962   1
 -12   0   4  308935   34467   1
 -10   0   4   39658   14735   1
  -8   0   4  121086   19270   1
  -6   0   4  191089   26673   1
  -4   0   4   16463    4884  -2
  -4   0   4   16463    4884   1
  -2   0   4  102718    2525   1
   0   0   4    5873    1054   1
   2   0   4 6187395  144751   1
   4   0   4  626886   31317   1
   6   0   4     467    5104   1
   8   0   4  220874   25390   1
  10   0   4  103544   14136   1
  12   0   4  150264   21341   1
  -8  -1  17    9083   23887  -2
 -13   1   4    9083   23887   1
 -12   1   4   88593    8580   1
 -11   1   4   25563    5472   1
 -10   1   4   -2195    6632   1
  -9   1   4  133433   16954   1
  -8   1   4  247531    9641   1
  -7   1   4  212539    6430   1
  -6   1   4 1821096   41094   1
  -5   1   4  281011    9046   1
  -4  -1   4   61229    2196  -2
  -4   1   4   61229    2196   1
  -3   1   4   26530    2111   1
  -2   1   4   58620    1942   1
  -1   1   4  754569   10397   1
   0   1   4   14953    2641   1
   1   1   4  277125    4290   1
   2   1   4  302770   16954   1
   3   1   4 1181282   46725   1
   4   1   4    7649    1695   1
   0  -1  -9   24225    2270  -2
   5   1   4   24225    2270   1
   6   1   4  303065   13578   1
   1  -1 -12  437515   26597  -2
   7   1   4  437515   26597   1
   8   1   4    7364    7493   1
   9   1   4  438312   13203   1
  10   1   4  164118    7898   1
  11   1   4  129949   27065   1
  12   1   4   85865    6604   1
  -8  -2  17   89490    6672  -2
 -13   2   4   89490    6672   1
 -12   2   4   33607    4445   1
 -11   2   4     493   10053   1
 -10   2   4  281512    9912   1
  -9   2   4   16614    5128   1
  -8   2   4  250208   11017   1
  -7   2   4   10436    2666   1
  -6   2   4    6132    3235   1
  -5   2   4     621    2910   1
  -4  -2   4 1324557   24354  -2
  -4   2   4 1324557   24354   1
  -3   2   4  130594    3885   1
  -2   2   4    2427    1741   1
  -1   2   4    9605     949   1
   0   2   4 1169294   18930   1
   1   2   4  731044   10606   1
   2   2   4  644084   11594   1
   3   2   4 2307553   40261   1
   4   2   4  128122    4501   1
   0  -2  -9  457969   11844  -2
   5   2   4  457969   11844   1
   6   2   4    1758    3104   1
   1  -2 -12   19640   11723  -2
   7   2   4   19640   11723   1
   8   2   4   25973    4713   1
   9   2   4    -585   14605   1
  10   2   4   24475    4169   1
  11   2   4   72229    9761   1
  12   2   4    3931    4061   1
  -8  -3  17   23004    3997  -2
 -13   3   4   23004    3997   1
 -12   3   4   80898   16341   1
 -11   3   4  129850   13890   1
 -10   3   4   79356    8579   1
  -9   3   4   11838    3190   1
  -8   3   4   69909    5595   1
  -7   3   4  546824   13525   1
  -6   3   4    5329    2260   1
  -5   3   4  446922   10594   1
  -4  -3   4  671557   14415  -2
  -4   3   4  671557   14415   1
  -3   3   4     687    1669   1
  -2   3   4  851369   12611   1
  -1   3   4   12044    1031   1
   0   3   4 1319562   19909   1
   1   3   4  471317    7484   1
   2   3   4  247344    6954   1
   3   3   4    5894    1210   1
   4   3   4  680899   14925   1
   0  -3  -9  830859   17954  -2
   5   3   4  830859   17954   1
   6   3   4  604214   20206   1
   1  -3 -12  382946   18228  -2
   7   3   4  382946   18228   1
   8   3   4  162920   12109   1
   9   3   4      -9    9022   1
  10   3   4   17993    4661   1
  11   3   4   57634   15121   1
  12   3   4   27197    6753   1
  -8  -4  17   30235    5127  -2
 -13   4   4   30235    5127   1
 -12   4   4   44505    5966   1
 -11   4   4   26630    4501   1
 -10   4   4   80447    6197   1
  -9   4   4   57735    3573   1
  -8   4   4   42748    5845   1
  -7   4   4   12712    5479   1
  -6   4   4    3126    1312   1
  -5   4   4    9633    1793   1
  -4  -4   4  268447   14397  -2
  -4   4   4  268447   14397   1
  -3   4   4  349581    8570   1
  -2   4   4  275878   11586   1
  -1   4   4 1894794   29981   1
   0   4   4  163741    4050   1
   1   4   4   14136    1625   1
   2   4   4   54423    3440   1
   3   4   4   30191   19589   1
   4   4   4  166153    7780   1
   0  -4  -9  594891   16690  -2
   5   4   4  594891   16690   1
   6   4   4    1978    5222   1
   1  -4 -12   96020    5074  -2
   7   4   4   96020    5074   1
   8   4   4  105556    9015   1
   9   4   4   32007    4544   1
  10   4   4   11372   12875   1
  11   4   4    8635    6778   1
  12   4   4  121159   13944   1
 -12   5   4   19472   12562   1
 -11   5   4  132552   15256   1
 -10   5   4    4833    5795   1
  -9   5   4   17390    3792   1
  -8   5   4    3056    5448   1
  -7   5   4    -707    5013   1
  -6   5   4   25376    3375   1
  -5   5   4    9616    4100   1
  -4  -5   4   36349    1750  -2
  -4   5   4   36349    1750   1
  -3   5   4  143627    3695   1
  -2   5   4  222035    3993   1
  -1   5   4  439498    7672   1
   0   5   4    3327    1311   1
   1   5   4  636675   10415   1
   2   5   4  471807   10588   1
   3   5   4   11117    4606   1
   4   5   4  300983   13837   1
   0  -5  -9 1807047   36858  -2
   5   5   4 1807047   36858   1
   6   5   4   96858    7539   1
   1  -5 -12  240344   12023  -2
   7   5   4  240344   12023   1
   8   5   4  136668    8880   1
   9   5   4   71958    8909   1
  10   5   4   65277    8284   1
  11   5   4    8341    6382   1
 -12   6   4   95272   14951   1
 -11   6   4  211862   14282   1
 -10   6   4   35782    4762   1
  -9   6   4  514906   12084   1
  -8   6   4     315    1993   1
  -7   6   4  321929    8556   1
  -6   6   4  279024   16192   1
  -5   6   4   75113    3934   1
  -4  -6   4  422263   19113  -2
  -4   6   4  422263   19113   1
  -3   6   4  527271   10033   1
  -2   6   4  676776   13271   1
  -1   6   4  722649   14538   1
   0   6   4  313520    6249   1
   1   6   4    2579    1510   1
   2   6   4  300435    6775   1
   3   6   4  196452    9539   1
   4   6   4  405514    9899   1
   0  -6  -9  260293   13034  -2
   5   6   4  260293   13034   1
   6   6   4  115705    6011   1
   1  -6 -12   99958    7626  -2
   7   6   4   99958    7626   1
   8   6   4   70603    6960   1
   9   6   4  119521    5134   1
  10   6   4   68926   16455   1
  11   6   4   10695   15540   1
 -12   7   4   28328    6866   1
 -11   7   4  119801   29421   1
 -10   7   4  180013    9596   1
  -9   7   4   57673    6485   1
  -8   7   4  163167   13550   1
  -7   7   4  349689   11581   1
  -6   7   4  147351   12779   1
  -5   7   4  553533   12707   1
  -4  -7   4  292341    6329  -2
  -4   7   4  292341    6329   1
  -3   7   4  205971    5749   1
  -2   7   4  232859    4723   1
  -1   7   4  141904    4855   1
   0   7   4    9005    2340   1
   1   7   4  148550    3393   1
   2   7   4  223187    6180   1
   3   7   4   56444    7660   1
   4   7   4  223802    7064   1
   0  -7  -9  125410    4539  -2
   5   7   4  125410    4539   1
   6   7   4  311409   12169   1
   1  -7 -12   18989   13169  -2
   7   7   4   18989   13169   1
   8   7   4  367190   13061   1
   9   7   4   14602    5039   1
  10   7   4   71324    9485   1
  11   7   4  123554   12021   1
 -12   8   4    2920    6560   1
 -11   8   4  122620   17956   1
 -10   8   4    3078    7308   1
  -9   8   4    1119    9037   1
  -8   8   4   17837    2812   1
  -7   8   4   19635    2551   1
  -6   8   4     719    2757   1
  -5   8   4  260549    6387   1
  -4  -8   4  321196    7140  -2
  -4   8   4  321196    7140   1
  -3   8   4   51768    2292   1
  -2   8   4  593041   15700   1
  -1   8   4   23161    3025   1
   0   8   4  111622    5238   1
   1   8   4  946573   17664   1
   2   8   4    1664    1771   1
   3   8   4  749427   18563   1
   4   8   4    8671    3049   1
   0  -8  -9  169835    5393  -2
   5   8   4  169835    5393   1
   6   8   4   22070   18957   1
   1  -8 -12  122326    8730  -2
   7   8   4  122326    8730   1
   8   8   4   32068   10942   1
   9   8   4  242389   21293   1
  10   8   4   70206   54192   1
  11   8   4   32480    5014   1
 -11   9   4  202231   63999   1
 -10   9   4    3858    3836   1
  -9   9   4   69652    7893   1
  -8   9   4   36470    3792   1
  -7   9   4  126654    8661   1
  -6   9   4  292063    9533   1
  -5   9   4  295902   11293   1
  -4  -9   4  131298    3757  -2
  -4   9   4  131298    3757   1
  -3   9   4  502011   10030   1
  -2   9   4  115152    4145   1
  -1   9   4   59149    3909   1
   0   9   4  103117    5030   1
   1   9   4   25833    3914   1
   2   9   4  420535    8960   1
   3   9   4    2173    2577   1
   4   9   4   -3523    4970   1
   0  -9  -9  335402   14100  -2
   5   9   4  335402   14100   1
   6   9   4   95205    7632   1
   1  -9 -12  165351   19764  -2
   7   9   4  165351   19764   1
   8   9   4  155959    6082   1
   9   9   4   18651    7979   1
  10   9   4  130053   14209   1
 -11  10   4   43982    5656   1
 -10  10   4   20712    7812   1
  -9  10   4  158108   13222   1
  -8  10   4  133343    6782   1
  -7  10   4   25616    6609   1
  -6  10   4  100467    6188   1
  -5  10   4  178208    5076   1
  -4 -10   4    1023    1464  -2
  -4  10   4    1023    1464   1
  -3  10   4   82959    4168   1
  -2  10   4   71309    4848   1
  -1  10   4   57828    6282   1
   0  10   4  493715   14613   1
   1  10   4    9772    2947   1
   2  10   4 1465109   30444   1
   3  10   4  151770    8074   1
   4  10   4  761121   26104   1
   0 -10  -9  158633   11113  -2
   5  10   4  158633   11113   1
   6  10   4   22695    8113   1
   1 -10 -12   16338    9317  -2
   7  10   4   16338    9317   1
   8  10   4   22038    7470   1
   9  10   4   49365   13673   1
  10  10   4   49762   49277   1
 -10  11   4    3302    9253   1
  -9  11   4   10943   12327   1
  -8  11   4   78693    6797   1
  -7  11   4    8452    2824   1
  -6  11   4  473809   17367   1
  -5  11   4    3942    1565   1
  -4 -11   4  296901    7198  -2
  -4  11   4  296901    7198   1
  -3  11   4  202512    6686   1
  -2  11   4   73300    6517   1
  -1  11   4  698992   18712   1
   0  11   4  238463    8178   1
   1  11   4   80043    6001   1
   2  11   4   84841    4412   1
   3  11   4   15239    2599   1
   4  11   4    7634    3469   1
   0 -11  -9  164942    5276  -2
   5  11   4  164942    5276   1
   6  11   4   18203    2584   1
   1 -11 -12   95770    5229  -2
   7  11   4   95770    5229   1
   8  11   4   27946   17260   1
   9  11   4   49649   78733   1
 -10  12   4   30879    4043   1
  -9  12   4   93122   13406   1
  -8  12   4   37843    3970   1
  -7  12   4   29894    5144   1
  -6  12   4   52280    7154   1
  -5  12   4   12231    2750   1
  -4 -12   4  478925   11589  -2
  -4  12   4  478925   11589   1
  -3  12   4     403    5175   1
  -2  12   4  166382   10308   1
  -1  12   4   61693   10697   1
   0  12   4   99667   11000   1
   1  12   4   37954    6102   1
   2  12   4    -293    4405   1
   3  12   4  127364    7688   1
   4  12   4    4608    4804   1
   0 -12  -9  184796    8489  -2
   5  12   4  184796    8489   1
   6  12   4   50969    3407   1
   1 -12 -12    1648    8217  -2
   7  12   4    1648    8217   1
   8  12   4  128979   13709   1
   9  12   4   15736    4907   1
  -9  13   4    4571   10261   1
  -8  13   4   15306   12433   1
  -7  13   4   15539    2428   1
  -6  13   4   15881   10108   1
  -5  13   4   19250    4604   1
  -4 -13   4   22205    5833  -2
  -4  13   4   22205    5833   1
  -3  13   4    7866    3733   1
  -2  13   4   58883    4062   1
  -1  13   4    -723    4103   1
   0  13   4  327986   15791   1
   1  13   4   88071   11299   1
   2  13   4   25029    5941   1
   3  13   4    -630    8032   1
   4  13   4  381244   10603   1
   0 -13  -9   46214    7367  -2
   5  13   4   46214    7367   1
   6  13   4  450252   21223   1
   1 -13 -12   12617   11701  -2
   7  13   4   12617   11701   1
   8  13   4  141593   15792   1
  -8  14   4  183598   12697   1
  -7  14   4   35010    6261   1
  -6  14   4   13215    8311   1
  -5  14   4   11602    2517   1
  -4 -14   4  274731   17043  -2
  -4  14   4  274731   17043   1
  -3  14   4   17000   14948   1
  -2  14   4  335109    9866   1
  -1  14   4    3513   11512   1
   0  14   4  281915   10986   1
   1  14   4    8175    8564   1
   2  14   4    5992    8440   1
   3  14   4   35995    5938   1
   4  14   4    6564    8430   1
   0 -14  -9   27459    3800  -2
   5  14   4   27459    3800   1
   6  14   4   22671    3954   1
   1 -14 -12   62773   17353  -2
   7  14   4   62773   17353   1
  -7  15   4   99173   10910   1
  -6  15   4  191966    7870   1
  -5  15   4   84286    8629   1
  -4 -15   4   50242    4840  -2
  -4  15   4   50242    4840   1
  -3  15   4   49261    4158   1
  -2  15   4   35766    5407   1
  -1  15   4   26447    6169   1
   0  15   4  100883    5134   1
   1  15   4   42664    3974   1
   2  15   4    9914    3059   1
   3  15   4  118847    7260   1
   4  15   4   35781   22430   1
   0 -15  -9  159803    8278  -2
   5  15   4  159803    8278   1
  -6  16   4   14019    3128   1
  -5  16   4   72319    4705   1
  -4 -16   4   23690    3085  -2
  -4  16   4   23690    3085   1
  -3  16   4  120587    5308   1
  -2  16   4   16334    2751   1
  -1  16   4  112731    5466   1
   0  16   4   10398    2821   1
   1  16   4   55760    4328   1
   2  16   4  188128    7812   1
   3  16   4   23129    3332   1
   4  16   4   71551    6082   1
  -4 -17   4  153574    6698  -2
  -4  17   4  153574    6698   1
  -3  17   4    3902    2152   1
  -2  17   4   62552    4291   1
  -1  17   4   54461    4345   1
   0  17   4   13112    2814   1
   1  17   4  132015    6001   1
   2  17   4    6123    2756   1
 -13   0   5  111562   50033   1
 -11   0   5  119438    8264   1
  -9   0   5  149484   13829   1
  -7   0   5 2228612   77998   1
  -5   0   5 2276925   65868  -2
  -5   0   5 2276925   65868   1
  -3   0   5   20494   13368   1
  -1   0   5  122503    2913   1
   1   0   5  239014   12555   1
   3   0   5  121318    5837   1
   5   0   5  136481    8815   1
   7   0   5  165682    8772   1
   9   0   5   80722   10493   1
  11   0   5  556970   23793   1
 -13   1   5  118757   24036   1
 -12   1   5    3851    7504   1
 -11   1   5  100488   14699   1
 -10   1   5     968    7397   1
  -9   1   5   22786    6842   1
  -8   1   5  355421   13241   1
  -7   1   5   42924    7395   1
  -6   1   5   88878    5182   1
  -5  -1   5  866232   19340  -2
  -5   1   5  866232   19340   1
  -4   1   5   39128    2419   1
  -3   1   5  506836    9045   1
  -2   1   5    7272    1033   1
  -1   1   5   10654    1315   1
   0   1   5  129413    2508   1
   1   1   5 2281460   39022   1
   2   1   5  291905    8709   1
   3   1   5  982891   18179   1
  -1  -1  -8  233353    6156  -2
   4   1   5  233353    6156   1
   5   1   5   43459    2795   1
   0  -1 -11  119126   36656  -2
   6   1   5  119126   36656   1
   7   1   5   78667    7775   1
   8   1   5   17095    7376   1
   9   1   5    7315    6737   1
  10   1   5    2089    5419   1
  11   1   5    3226   14859   1
  12   1   5   22969    6427   1
 -13   2   5  107277   15509   1
 -12   2   5  207968   25043   1
 -11   2   5   93979   13268   1
 -10   2   5   39881    6670   1
  -9   2   5     916    8078   1
  -8   2   5    3425    3353   1
  -7   2   5    9285    5788   1
  -6   2   5  355753    8398   1
  -5  -2   5   62274    3064  -2
  -5   2   5   62274    3064   1
  -4   2   5   38141    1770   1
  -3   2   5  943315   16890   1
  -2   2   5  136168    2779   1
  -1   2   5 1174307   18370   1
   0   2   5  131740    3887   1
   1   2   5  274595    5242   1
   2   2   5  263730    6546   1
   3   2   5    9298    3605   1
  -1  -2  -8   11444    2800  -2
   4   2   5   11444    2800   1
   5   2   5   13763    2521   1
   0  -2 -11   10525    5625  -2
   6   2   5   10525    5625   1
   7   2   5   58340    7998   1
   8   2   5    8580    6298   1
   9   2   5    9118    3770   1
  10   2   5  157495   17617   1
  11   2   5   19111   20286   1
  12   2   5  123771    8761   1
 -13   3   5   33994    9496   1
 -12   3   5   10906   11307   1
 -11   3   5  456008   16891   1
 -10   3   5   23924    2818   1
  -9   3   5  453862   11439   1
  -8   3   5   66343    7083   1
  -7   3   5  551264   12587   1
  -6   3   5  232001    5981   1
  -5  -3   5   47162    3723  -2
  -5   3   5   47162    3723   1
  -4   3   5  339129    9678   1
  -3   3   5  274987   16059   1
  -2   3   5   92507    2807   1
  -1   3   5  607569    9554   1
   0   3   5   12917    1779   1
   1   3   5  524704    9506   1
   2   3   5 1650796   41813   1
   3   3   5  457781   12312   1
  -1  -3  -8  100862    3419  -2
   4   3   5  100862    3419   1
   5   3   5  689021   15386   1
   0  -3 -11   20386    7151  -2
   6   3   5   20386    7151   1
   7   3   5  752342   22479   1
   8   3   5   13505   13511   1
   9   3   5  207078    9307   1
  10   3   5   10325    8950   1
  11   3   5   38316   12381   1
 -13   4   5   18406   10645   1
 -12   4   5    6292    8768   1
 -11   4   5   54275    4261   1
 -10   4   5    8018    3240   1
  -9   4   5    9981    4446   1
  -8   4   5  246239    7949   1
  -7   4   5   16439    3930   1
  -6   4   5   88404    7018   1
  -5  -4   5  862484   20248  -2
  -5   4   5  862484   20248   1
  -4   4   5  323103    9720   1
  -3   4   5  788942   15804   1
  -2   4   5 1711172   28582   1
  -1   4   5 1848433   30758   1
   0   4   5  204999    4366   1
   1   4   5  852932   14947   1
   2   4   5    6872    2443   1
   3   4   5  164469    4954   1
  -1  -4  -8  287315    9832  -2
   4   4   5  287315    9832   1
   5   4   5  402727    9650   1
   0  -4 -11  341801   25670  -2
   6   4   5  341801   25670   1
   7   4   5   85608    8025   1
   8   4   5   57928    6191   1
   9   4   5   58202    7690   1
  10   4   5    9212    8880   1
  11   4   5   24040   18562   1
 -12   5   5   96334   14082   1
 -11   5   5    1823    4978   1
 -10   5   5  780023   25161   1
  -9   5   5   28768    3490   1
  -8   5   5  138582    6314   1
  -7   5   5   44947    4153   1
  -6   5   5  211582    9264   1
  -5  -5   5  383899    9848  -2
  -5   5   5  383899    9848   1
  -4   5   5    7135    4317   1
  -3   5   5  220024   13001   1
  -2   5   5  180249    5476   1
  -1   5   5   15441    1194   1
   0   5   5   91089    2325   1
   1   5   5  246213    5320   1
   2   5   5  327266   15524   1
   3   5   5  115347    3937   1
  -1  -5  -8  379455    9095  -2
   4   5   5  379455    9095   1
   5   5   5   70813    5015   1
   0  -5 -11 1078953   23112  -2
   6   5   5 1078953   23112   1
   7   5   5   -1252    3829   1
   8   5   5  182795    9012   1
   9   5   5   30215    6762   1
  10   5   5   71781   15326   1
  11   5   5   32948    6659   1
 -12   6   5   47713    9248   1
 -11   6   5   28543    8336   1
 -10   6   5    9667    5502   1
  -9   6   5   10297    4332   1
  -8   6   5   82240    6193   1
  -7   6   5    5105    1662   1
  -6   6   5   23483   12860   1
  -5  -6   5  634811   14298  -2
  -5   6   5  634811   14298   1
  -4   6   5   39847    3581   1
  -3   6   5 1715087   32351   1
  -2   6   5 1565003   29176   1
  -1   6   5   77531    3079   1
   0   6   5  577125   10584   1
   1   6   5  136061    4019   1
   2   6   5   54487    3705   1
   3   6   5   77888    5784   1
  -1  -6  -8  189860    9323  -2
   4   6   5  189860    9323   1
   5   6   5     967    3056   1
   0  -6 -11  142740   16045  -2
   6   6   5  142740   16045   1
   7   6   5  302596   13035   1
   8   6   5   26609    4849   1
   9   6   5  115044    6511   1
  10   6   5   15415    7636   1
  11   6   5   81554    9676   1
 -12   7   5   11979    3989   1
 -11   7   5   69848   12707   1
 -10   7   5   71033    4371   1
  -9   7   5  192955    7266   1
  -8   7   5    5683    6345   1
  -7   7   5   87840   11211   1
  -6   7   5   89946    4361   1
  -5  -7   5  300430    7578  -2
  -5   7   5  300430    7578   1
  -4   7   5 1071773   23100   1
  -3   7   5   19500    3787   1
  -2   7   5  268838    6127   1
  -1   7   5   47502    2199   1
   0   7   5  777456   14652   1
   1   7   5    1724    2380   1
   2   7   5  900542   30447   1
   3   7   5    7681    4621   1
  -1  -7  -8  388837   10191  -2
   4   7   5  388837   10191   1
   5   7   5   41102    4978   1
   0  -7 -11   63732    8268  -2
   6   7   5   63732    8268   1
   7   7   5    1834    5026   1
   8   7   5   91736    8335   1
   9   7   5    8606    6471   1
  10   7   5   80553   15065   1
  11   7   5   20642   10978   1
 -12   8   5  111479   11166   1
 -11   8   5   16266   10257   1
 -10   8   5   12574    6478   1
  -9   8   5   12733    5398   1
  -8   8   5  274199   16210   1
  -7   8   5    6773    7036   1
  -6   8   5  221528   16116   1
  -5  -8   5    4783    4190  -2
  -5   8   5    4783    4190   1
  -4   8   5 1042388   21180   1
  -3   8   5   64558    6815   1
  -2   8   5  107345    3194   1
  -1   8   5  313232    6603   1
   0   8   5   72000    4210   1
   1   8   5    7625    2000   1
   2   8   5   74999    6798   1
   3   8   5   57979    4979   1
  -1  -8  -8  554839   19797  -2
   4   8   5  554839   19797   1
   5   8   5   15240    7605   1
   0  -8 -11   98044    9660  -2
   6   8   5   98044    9660   1
   7   8   5    3588    4324   1
   8   8   5   55616    7842   1
   9   8   5   15427   15238   1
  10   8   5  124211    9638   1
 -11   9   5    5394   10213   1
 -10   9   5    1812    5500   1
  -9   9   5   15320    5632   1
  -8   9   5   21190    2999   1
  -7   9   5  223527   12403   1
  -6   9   5   27533    3253   1
  -5  -9   5   26885    3944  -2
  -5   9   5   26885    3944   1
  -4   9   5  424830    9200   1
  -3   9   5  296784    6908   1
  -2   9   5   21033    4444   1
  -1   9   5   17955    2656   1
   0   9   5  325245    7479   1
   1   9   5  181209    9700   1
   2   9   5  760195   31297   1
   3   9   5   90021    3294   1
  -1  -9  -8  408166   13369  -2
   4   9   5  408166   13369   1
   5   9   5     710    4269   1
   0  -9 -11   82005   10252  -2
   6   9   5   82005   10252   1
   7   9   5   10472    3555   1
   8   9   5    9634    5555   1
   9   9   5   18146    3199   1
  10   9   5   17954   10070   1
 -11  10   5  137633    7522   1
 -10  10   5    3568   12892   1
  -9  10   5   11805    7070   1
  -8  10   5    -886    3529   1
  -7  10   5   10124    9524   1
  -6  10   5    1333    6046   1
  -5 -10   5  148212    6844  -2
  -5  10   5  148212    6844   1
  -4  10   5    1418    2565   1
  -3  10   5  104828    7399   1
  -2  10   5  165486    5577   1
  -1  10   5   97896    6138   1
   0  10   5  263189   10590   1
   1  10   5   78604    7729   1
   2  10   5   11186    3167   1
   3  10   5   40268    4723   1
  -1 -10  -8  143182    4783  -2
   4  10   5  143182    4783   1
   5  10   5   65668    5936   1
   0 -10 -11    9287    5661  -2
   6  10   5    9287    5661   1
   7  10   5   22551   10641   1
   8  10   5   12278   29720   1
   9  10   5   57855    4943   1
 -10  11   5  125919   11052   1
  -9  11   5   13840    4663   1
  -8  11   5  223662   18604   1
  -7  11   5   10940    6641   1
  -6  11   5   52100    4708   1
  -5 -11   5  460219   10518  -2
  -5  11   5  460219   10518   1
  -4  11   5  186147    9391   1
  -3  11   5  323048    8251   1
  -2  11   5   55827    3834   1
  -1  11   5    5736    3816   1
   0  11   5  126447    8168   1
   1  11   5  791104   18997   1
   2  11   5   32883    4702   1
   3  11   5  728380   25005   1
  -1 -11  -8   81265    8225  -2
   4  11   5   81265    8225   1
   5  11   5   83092    8135   1
   0 -11 -11  193995   11020  -2
   6  11   5  193995   11020   1
   7  11   5   11276    9281   1
   8  11   5  297405   16402   1
   9  11   5   74018    5119   1
 -10  12   5   50500   10105   1
  -9  12   5   62876   14204   1
  -8  12   5    1636    5446   1
  -7  12   5  110970   10256   1
  -6  12   5   80182    5494   1
  -5 -12   5  127348    6680  -2
  -5  12   5  127348    6680   1
  -4  12   5  448417   11725   1
  -3  12   5   -1337    5661   1
  -2  12   5  532452   16762   1
  -1  12   5  207642   10481   1
   0  12   5  349131   12543   1
   1  12   5  161906    9790   1
   2  12   5  383670   20095   1
   3  12   5  230040   11120   1
  -1 -12  -8  145440    6245  -2
   4  12   5  145440    6245   1
   5  12   5  177693   12096   1
   0 -12 -11  147120   12471  -2
   6  12   5  147120   12471   1
   7  12   5     226   13751   1
   8  12   5   65288   19263   1
  -9  13   5  125808   13089   1
  -8  13   5   19580    4401   1
  -7  13   5  309407    8680   1
  -6  13   5   12627    2951   1
  -5 -13   5   22324   10870  -2
  -5  13   5   22324   10870   1
  -4  13   5   49023    5235   1
  -3  13   5   52477   11603   1
  -2  13   5   63168   10612   1
  -1  13   5   26566    4381   1
   0  13   5    2821    4626   1
   1  13   5   52249    6264   1
   2  13   5    4147    3661   1
   3  13   5   29167    2583   1
  -1 -13  -8   59014    9038  -2
   4  13   5   59014    9038   1
   5  13   5  110151   12967   1
   0 -13 -11   29384    4288  -2
   6  13   5   29384    4288   1
   7  13   5  182225   21234   1
  -8  14   5   79769    5878   1
  -7  14   5   17862   16681   1
  -6  14   5   40085    6178   1
  -5 -14   5    9526    6219  -2
  -5  14   5    9526    6219   1
  -4  14   5  163820   11603   1
  -3  14   5  334004   11306   1
  -2  14   5   61973   12133   1
  -1  14   5  494193   15479   1
   0  14   5  212643   10136   1
   1  14   5  397521   13692   1
   2  14   5   53806    4097   1
   3  14   5    3837    2352   1
  -1 -14  -8   85247    5075  -2
   4  14   5   85247    5075   1
   5  14   5  225265    8704   1
   7  14   5   71178    8720   1
  -7  15   5     718   11724   1
  -6  15   5   78461   11386   1
  -5 -15   5  250780    8196  -2
  -5  15   5  250780    8196   1
  -4  15   5    4496    3968   1
  -3  15   5  134391    9348   1
  -2  15   5   47675    5151   1
  -1  15   5   43546    5528   1
   0  15   5   41293    3880   1
   1  15   5   27978    3382   1
   2  15   5   24172    3281   1
   3  15   5   50859    4725   1
  -1 -15  -8   58509    5169  -2
   4  15   5   58509    5169   1
   0 -15 -11  157602   12668  -2
   6  15   5  157602   12668   1
  -6  16   5   46519    6075   1
  -5 -16   5  170778    7313  -2
  -5  16   5  170778    7313   1
  -4  16   5    6855    2185   1
  -3  16   5   62829    7565   1
  -2  16   5   28166    3347   1
  -1  16   5   22927    3206   1
   0  16   5  164972    6602   1
   1  16   5   24572    3349   1
   2  16   5    8022    2969   1
   3  16   5   49361    4639   1
  -1 -16  -8  116659    6429  -2
   4  16   5  116659    6429   1
  -4  17   5   44568    6698   1
  -3  17   5   25187    3163   1
  -2  17   5   18090    3159   1
  -1  17   5    3836    2705   1
   0  17   5  125923    6556   1
   1  17   5  136182    6834   1
   2  17   5  166504    7955   1
 -12   0   6   73458   16147   1
 -10   0   6  109164   19858   1
  -8   0   6   82218    7564   1
  -6   0   6  655258   21845  -2
  -6   0   6  655258   21845   1
  -4   0   6  128886   11457   1
  -2   0   6    2405    1809   1
   0   0   6  280289   14977   1
   2   0   6  862346   21759   1
   4   0   6  988999   42194   1
   6   0   6  198125   15491   1
   8   0   6  136929    9194   1
  10   0   6   73529   31802   1
 -13   1   6   67087   22010   1
 -12   1   6   47124   15688   1
 -11   1   6  148743    9429   1
 -10   1   6   21747    4862   1
  -9   1   6   52464    4172   1
  -8   1   6   78808    5589   1
  -7   1   6  114029    4556   1
  -6  -1   6 1187420   25968  -2
  -6   1   6 1187420   25968   1
  -5   1   6  126988    4847   1
  -4   1   6   95398    4599   1
  -3   1   6    1990     858   1
  -2   1   6  113561    2506   1
  -1   1   6   11611    1779   1
   0   1   6  151323    3409   1
   1   1   6 2069600   40304   1
   2   1   6  774988   13202   1
  -2  -1  -7  461100    9715  -2
   3   1   6  461100    9715   1
   4   1   6  138136    4228   1
  -1  -1 -10  583593   23396  -2
   5   1   6  583593   23396   1
   6   1   6  333892   12855   1
   7   1   6  810138   21496   1
   8   1   6   21782    3403   1
   9   1   6    5198   12688   1
  10   1   6  261776   29930   1
  11   1   6   15205    5122   1
 -13   2   6   16704   18976   1
 -12   2   6    3330   18211   1
 -11   2   6   25068   10185   1
 -10   2   6   89179   15174   1
  -9   2   6   81110    6014   1
  -8   2   6    2893    2441   1
  -7   2   6  409776   10653   1
  -6  -2   6  132703    5603  -2
  -6   2   6  132703    5603   1
  -5   2   6  704266   13985   1
  -4   2   6  306700   10752   1
  -3   2   6  585601   10077   1
  -2   2   6  407046    7490   1
  -1   2   6 1936162   33757   1
   0   2   6  768022   15047   1
   1   2   6  345782    8375   1
   2   2   6  164504    3989   1
  -2  -2  -7  344780   10146  -2
   3   2   6  344780   10146   1
   4   2   6  159663    6419   1
  -1  -2 -10  212355   17996  -2
   5   2   6  212355   17996   1
   6   2   6   93248    5702   1
   7   2   6    2716    3868   1
   8   2   6  159189   12942   1
   9   2   6   62714   17040   1
  10   2   6   26538    4787   1
  11   2   6   96338    6854   1
 -13   3   6   21737   14709   1
 -12   3   6   45180   12471   1
 -11   3   6     556    4985   1
 -10   3   6  118448   12803   1
  -9   3   6    2070    4342   1
  -8   3   6  482663   19239   1
  -7   3   6   19664    2683   1
  -6  -3   6  341988    8129  -2
  -6   3   6  341988    8129   1
  -5   3   6      58    2860   1
  -4   3   6   89758   30205   1
  -3   3   6    8072     929   1
  -2   3   6  708336   12457   1
  -1   3   6  317500    7310   1
   0   3   6  727759   16440   1
   1   3   6    4588    4074   1
   2   3   6   11331    2602   1
  -2  -3  -7  143248    4846  -2
   3   3   6  143248    4846   1
   4   3   6     220    3397   1
  -1  -3 -10   77906    3304  -2
   5   3   6   77906    3304   1
   6   3   6    6396    3735   1
   7   3   6   19070    6665   1
   8   3   6   96868   11925   1
   9   3   6  127752   11258   1
  10   3   6   17189    4173   1
  11   3   6   95182   26236   1
 -13   4   6    6612    7790   1
 -12   4   6   65806    8914   1
 -11   4   6  144129    5572   1
 -10   4   6  219558    9777   1
  -9   4   6  217863    7904   1
  -8   4   6  227270    8027   1
  -7   4   6   77180    3520   1
  -6  -4   6   81729    5633  -2
  -6   4   6   81729    5633   1
  -5   4   6   32721    4140   1
  -4   4   6  150627    8368   1
  -3   4   6   48390    3650   1
  -2   4   6  112899    2841   1
  -1   4   6  113010    2768   1
   0   4   6  607838   12162   1
   1   4   6  365265    6998   1
   2   4   6   11226    3417   1
  -2  -4  -7   99556    5575  -2
   3   4   6   99556    5575   1
   4   4   6  122614    9094   1
  -1  -4 -10  118679    4334  -2
   5   4   6  118679    4334   1
   6   4   6  394509    9732   1
   7   4   6  360003   20197   1
   8   4   6   61315    7410   1
   9   4   6  225489    9502   1
  10   4   6  167590   17128   1
  11   4   6  139135  170464   1
 -12   5   6    5838    9317   1
 -11   5   6   28754    4778   1
 -10   5   6   40235    3550   1
  -9   5   6  255872   14153   1
  -8   5   6   61483    5989   1
  -7   5   6  301165   11231   1
  -6  -5   6    9702    2714  -2
  -6   5   6    9702    2714   1
  -5   5   6  373428    8995   1
  -4   5   6  272609    7451   1
  -3   5   6  137626    3644   1
  -2   5   6  261291    7094   1
  -1   5   6 2255692   43701   1
   0   5   6  248602    5922   1
   1   5   6   59758    3246   1
   2   5   6    7638    3203   1
  -2  -5  -7  390946    9450  -2
   3   5   6  390946    9450   1
   4   5   6  111752    3632   1
  -1  -5 -10  118205   35316  -2
   5   5   6  118205   35316   1
   6   5   6  169206    6645   1
   7   5   6   54169    3495   1
   8   5   6   46151    7202   1
   9   5   6    5401    6493   1
  10   5   6   15791   14631   1
  11   5   6   67816   14792   1
 -12   6   6    7992    5597   1
 -11   6   6   25707    5908   1
 -10   6   6   15135    2690   1
  -9   6   6   45116    5233   1
  -8   6   6   99551    6876   1
  -7   6   6   -1752    1673   1
  -6  -6   6  578197   20853  -2
  -6   6   6  578197   20853   1
  -5   6   6   39737    3403   1
  -4   6   6 1123171   22566   1
  -3   6   6  385399    8898   1
  -2   6   6  220458    6478   1
  -1   6   6  250203    5586   1
   0   6   6   30063    3218   1
   1   6   6  375712   11427   1
   2   6   6   13923    1661   1
  -2  -6  -7  119638    4067  -2
   3   6   6  119638    4067   1
   4   6   6   62661    6513   1
  -1  -6 -10   23619    5113  -2
   5   6   6   23619    5113   1
   6   6   6   43998    6710   1
   7   6   6  241577    8004   1
   8   6   6  -27415   41404   1
   9   6   6  148152   15272   1
  10   6   6   43021   25952   1
 -12   7   6  112091    6261   1
 -11   7   6   45886    8392   1
 -10   7   6   76296    4458   1
  -9   7   6   96661   11273   1
  -8   7   6   66886    7675   1
  -7   7   6   22885    6989   1
  -6  -7   6   42767    5601  -2
  -6   7   6   42767    5601   1
  -5   7   6   87775    3533   1
  -4   7   6   83994   25733   1
  -3   7   6   33462    4744   1
  -2   7   6  396992    8582   1
  -1   7   6   83768    5097   1
   0   7   6  783773   20363   1
   1   7   6  136189    5961   1
   2   7   6  703758   19020   1
  -2  -7  -7  713776   22369  -2
   3   7   6  713776   22369   1
   4   7   6  233939   10595   1
  -1  -7 -10  323691   18808  -2
   5   7   6  323691   18808   1
   6   7   6  168733    5570   1
   7   7   6  -21328   31149   1
   8   7   6   15743    6399   1
   9   7   6   74105   10363   1
  10   7   6   10093   17174   1
 -11   8   6   93435    9984   1
 -10   8   6   56101    9568   1
  -9   8   6   31764    6245   1
  -8   8   6   45665    4830   1
  -7   8   6   24022    3139   1
  -6  -8   6  223886    6440  -2
  -6   8   6  223886    6440   1
  -5   8   6  705951   21831   1
  -4   8   6   45035    6413   1
  -3   8   6  334676   11681   1
  -2   8   6    1225    2866   1
  -1   8   6  218936    8422   1
   0   8   6    1782    2640   1
   1   8   6  499063   43071   1
   2   8   6   53023    2972   1
  -2  -8  -7  396150   16435  -2
   3   8   6  396150   16435   1
   4   8   6    4810    6270   1
  -1  -8 -10   37534    7446  -2
   5   8   6   37534    7446   1
   6   8   6   85162    9662   1
   7   8   6   14201    6768   1
   8   8   6  137813    9872   1
   9   8   6   59839    9662   1
  10   8   6   67716   13809   1
 -11   9   6  135569   11728   1
 -10   9   6   55532   18049   1
  -9   9   6   23885    6964   1
  -8   9   6   33384    7934   1
  -7   9   6   99284    5666   1
  -6  -9   6   25132    9685  -2
  -6   9   6   25132    9685   1
  -5   9   6   13329    5178   1
  -4   9   6  136369    6585   1
  -3   9   6  172268    6262   1
  -2   9   6   11193    1793   1
  -1   9   6  186873    6484   1
   0   9   6   54363    3475   1
   1   9   6  119343    4034   1
   2   9   6  374002   11277   1
  -2  -9  -7  363898   12074  -2
   3   9   6  363898   12074   1
   4   9   6  421333   14105   1
  -1  -9 -10  141828    5948  -2
   5   9   6  141828    5948   1
   6   9   6  171273    8714   1
   7   9   6   16526    4136   1
   8   9   6   64952    4145   1
   9   9   6   91186   13116   1
 -11  10   6   46043    4530   1
 -10  10   6   14502    5081   1
  -9  10   6   55920    7728   1
  -8  10   6   96222    6486   1
  -7  10   6      93    3022   1
  -6 -10   6  475667   14863  -2
  -6  10   6  475667   14863   1
  -5  10   6  186984    5791   1
  -4  10   6 1016900   20009   1
  -3  10   6  165292    4539   1
  -2  10   6  311039   11180   1
  -1  10   6   62889    4284   1
   0  10   6    2800    4838   1
   1  10   6  203686    9929   1
   2  10   6    3140    4382   1
  -2 -10  -7   65468    7015  -2
   3  10   6   65468    7015   1
   4  10   6   39137    7982   1
  -1 -10 -10   10551    4479  -2
   5  10   6   10551    4479   1
   6  10   6    8204    6166   1
   7  10   6   83219    9671   1
   8  10   6   21567   15023   1
   9  10   6    8373   12016   1
 -10  11   6    6029    3236   1
  -9  11   6  119902    7744   1
  -8  11   6   15418    5875   1
  -7  11   6   97582   11991   1
  -6 -11   6   22778    3640  -2
  -6  11   6   22778    3640   1
  -5  11   6    3986    4125   1
  -4  11   6    1473    3325   1
  -3  11   6    3310    2658   1
  -2  11   6    2629    5309   1
  -1  11   6   65668    4523   1
   0  11   6    4146    5602   1
   1  11   6    4085    4532   1
   2  11   6  382333    9364   1
  -2 -11  -7   32601    5049  -2
   3  11   6   32601    5049   1
   4  11   6  386633   15338   1
  -1 -11 -10   14598   16536  -2
   5  11   6   14598   16536   1
   6  11   6   10355    5277   1
   7  11   6    8419    8931   1
   8  11   6   91104   20668   1
  -9  12   6   20894   11290   1
  -8  12   6  119059    6193   1
  -7  12   6   28005    5663   1
  -6 -12   6    5554   10032  -2
  -6  12   6    5554   10032   1
  -5  12   6   63480    4521   1
  -4  12   6   44801    3037   1
  -3  12   6  126873    7857   1
  -2  12   6   60550    5593   1
  -1  12   6  126930    6921   1
   0  12   6  813743   22465   1
   1  12   6  147980    8412   1
   2  12   6  292846    9223   1
  -2 -12  -7   56975    8599  -2
   3  12   6   56975    8599   1
   4  12   6    8263    3011   1
  -1 -12 -10  130789    4889  -2
   5  12   6  130789    4889   1
   6  12   6  127911    9956   1
   7  12   6   73794   13676   1
   8  12   6  178811   25585   1
  -9  13   6   37998    7441   1
  -8  13   6  219049   11269   1
  -7  13   6   66199    6473   1
  -6 -13   6  173373    7649  -2
  -6  13   6  173373    7649   1
  -5  13   6    1428    4733   1
  -4  13   6  156823   13607   1
  -3  13   6  121922   10336   1
  -2  13   6  366809   16129   1
  -1  13   6   48487   10971   1
   0  13   6  457927   22051   1
   1  13   6   22988    6406   1
   2  13   6    8480    5640   1
  -2 -13  -7   31964    3167  -2
   3  13   6   31964    3167   1
   4  13   6   54079   11169   1
  -1 -13 -10   14105    4744  -2
   5  13   6   14105    4744   1
   6  13   6   11812    5562   1
   7  13   6   24410   17827   1
  -8  14   6   18721   67896   1
  -7  14   6    7211   13093   1
  -6 -14   6    2434    4485  -2
  -6  14   6    2434    4485   1
  -5  14   6    6881    7281   1
  -4  14   6   16836    4669   1
  -3  14   6    2100    1858   1
  -2  14   6    1660    2221   1
  -1  14   6     920    7059   1
   0  14   6  196337   10713   1
   1  14   6   39339   15238   1
   2  14   6   19878    3192   1
  -2 -14  -7   76137    5971  -2
   3  14   6   76137    5971   1
   4  14   6  117752    7169   1
  -1 -14 -10   62761    5151  -2
   5  14   6   62761    5151   1
   6  14   6  159693    7409   1
  -7  15   6   89006    7503   1
  -6 -15   6   77492    8160  -2
  -6  15   6   77492    8160   1
  -5  15   6    4134    6396   1
  -4  15   6   44655   13314   1
  -3  15   6  123527    7902   1
  -2  15   6   47699    5313   1
  -1  15   6  403154   11737   1
   0  15   6    4601    2500   1
   1  15   6  117374    8238   1
   2  15   6  170046    9693   1
  -2 -15  -7  101816    6720  -2
   3  15   6  101816    6720   1
   4  15   6  210516    8504   1
  -1 -15 -10   88096    8004  -2
   5  15   6   88096    8004   1
  -5  16   6    4441    1957   1
  -4  16   6  178597    9203   1
  -3  16   6    5422    2817   1
  -2  16   6   34806    3664   1
  -1  16   6   82211    4918   1
   0  16   6   21442    3238   1
   1  16   6  135762    6764   1
   2  16   6   30702    4023   1
  -2 -16  -7   33611    4090  -2
   3  16   6   33611    4090   1
  -3  17   6   31363    4029   1
  -2  17   6   12179    2922   1
  -1  17   6   30352    3717   1
   0  17   6   22385    3712   1
   1  17   6   75887    6737   1
 -13   0   7  246555   42425   1
 -11   0   7  217529   33777   1
  -9   0   7  659011   26657   1
  -7   0   7   87716    7206  -2
  -7   0   7   87716    7206   1
  -5   0   7  369020   13769   1
  -3   0   7 3683861   91624   1
  -1   0   7  419247   10899   1
   1   0   7  599556   17088   1
   3   0   7 1920510   46457   1
   5   0   7  555359   19703   1
   7   0   7  149785    9861   1
   9   0   7   22343   20228   1
   1   0 -19   28747    5241  -2
  11   0   7   28747    5241   1
 -13   1   7   64375   42362   1
 -12   1   7   50894    7724   1
 -11   1   7   73782   11183   1
 -10   1   7  133037    9851   1
  -9   1   7   62331    6842   1
  -8   1   7   53037    5766   1
  -7  -1   7  144165    7256  -2
  -7   1   7  144165    7256   1
  -6   1   7  109749    3911   1
  -5   1   7 2259976   43737   1
  -4   1   7  195872    5447   1
  -3   1   7  421680    9130   1
  -2   1   7  366321    6507   1
  -1   1   7   81443    2414   1
   0   1   7   90636    4384   1
   1   1   7   66467    3977   1
  -3  -1  -6  260985    5299  -2
   2   1   7  260985    5299   1
   3   1   7   18406    5191   1
  -2  -1  -9   64668   10133  -2
   4   1   7   64668   10133   1
   5   1   7  252962   11514   1
   6   1   7    4385    9235   1
   7   1   7   88641   11182   1
   8   1   7   18790    7238   1
   9   1   7    6407   21679   1
  10   1   7   94124   23665   1
   1  -1 -19  143033    6536  -2
  11   1   7  143033    6536   1
 -13   2   7    1203   11615   1
 -12   2   7   53187   10457   1
 -11   2   7   20814   10121   1
 -10   2   7   26136    6836   1
  -9   2   7  450677   16324   1
  -8   2   7   16944    9218   1
  -7  -2   7 1543001   33432  -2
  -7   2   7 1543001   33432   1
  -6   2   7    5263    1418   1
  -5   2   7    2468    3717   1
  -4   2   7  394180    8956   1
  -3   2   7  405070    9001   1
  -2   2   7  277041    6296   1
  -1   2   7   93803    3338   1
   0   2   7   11564    2960   1
   1   2   7   30456    1690   1
  -3  -2  -6  662564   12108  -2
   2   2   7  662564   12108   1
   3   2   7  508797   11529   1
  -2  -2  -9  603678   19869  -2
   4   2   7  603678   19869   1
   5   2   7   30827    4339   1
   6   2   7  237988   10691   1
   7   2   7    5791    9017   1
   8   2   7   14929    7756   1
   9   2   7  408055   17760   1
  10   2   7   15969   16925   1
   1  -2 -19  106498    7621  -2
  11   2   7  106498    7621   1
 -13   3   7   20303    3852   1
 -12   3   7    5297   21621   1
 -11   3   7   -1133    6040   1
 -10   3   7   14297    4156   1
  -9   3   7  101774    6973   1
  -8   3   7      43    2868   1
  -7  -3   7    9389    2538  -2
  -7   3   7    9389    2538   1
  -6   3   7  269012    7740   1
  -5   3   7   12362    1821   1
  -4   3   7  544893   11856   1
  -3   3   7 1063925   20349   1
  -2   3   7   50514    3737   1
  -1   3   7 2920807   60749   1
   0   3   7   14043    3189   1
   1   3   7 1231614   25220   1
  -3  -3  -6  272868    7065  -2
   2   3   7  272868    7065   1
   3   3   7  110986    6377   1
  -2  -3  -9   76356    6261  -2
   4   3   7   76356    6261   1
   5   3   7   38710    4487   1
   6   3   7  213025   11756   1
   7   3   7  163843   17168   1
   8   3   7   16512    9976   1
   9   3   7  118107   14480   1
  10   3   7   13513   18184   1
   1  -3 -19   99665    6645  -2
  11   3   7   99665    6645   1
 -12   4   7   19157   10485   1
 -11   4   7   70990    8067   1
 -10   4   7   10920    4883   1
  -9   4   7   48526    4977   1
  -8   4   7  119168    4790   1
  -7  -4   7  147848    6770  -2
  -7   4   7  147848    6770   1
  -6   4   7  528374   11892   1
  -5   4   7    6945    3027   1
  -4   4   7  286581    7844   1
  -3   4   7  264169    9685   1
  -2   4   7 1105924   20412   1
  -1   4   7  145797    5446   1
   0   4   7  343994   12153   1
   1   4   7   52123    3733   1
  -3  -4  -6   48907    3412  -2
   2   4   7   48907    3412   1
   3   4   7    6643    4508   1
  -2  -4  -9   61919   10434  -2
   4   4   7   61919   10434   1
   5   4   7  145243    6393   1
   6   4   7   11082    2572   1
   7   4   7   95833    9551   1
   8   4   7  133768    7501   1
   9   4   7   54877   23894   1
  10   4   7  115351    7782   1
   1  -4 -19   19930    5272  -2
  11   4   7   19930    5272   1
 -12   5   7   39553   13112   1
 -11   5   7     268    3037   1
 -10   5   7   37142   10699   1
  -9   5   7    3057    5758   1
  -8   5   7   10612    4068   1
  -7  -5   7  104021    3820  -2
  -7   5   7  104021    3820   1
  -6   5   7  257755    7310   1
  -5   5   7  138126    5519   1
  -4   5   7   14464    3178   1
  -3   5   7  131318    3321   1
  -2   5   7  436576    9152   1
  -1   5   7    8285     881   1
   0   5   7 2229151   41365   1
   1   5   7   66934    3602   1
  -3  -5  -6  542285   13224  -2
   2   5   7  542285   13224   1
   3   5   7   13360    3094   1
  -2  -5  -9   30220    4767  -2
   4   5   7   30220    4767   1
   5   5   7   68404    4630   1
   6   5   7  303020    8065   1
   7   5   7   85193    6424   1
   8   5   7  267374   11322   1
   9   5   7   76421   13414   1
  10   5   7   13260    9403   1
 -12   6   7   12764    4259   1
 -11   6   7   47943    5579   1
 -10   6   7  188947   15196   1
  -9   6   7   29686    2680   1
  -8   6   7  656878   21793   1
  -7  -6   7  312411    9041  -2
  -7   6   7  312411    9041   1
  -6   6   7  327411    9720   1
  -5   6   7  587720   13560   1
  -4   6   7   33881    2641   1
  -3   6   7     403    2540   1
  -2   6   7   29249    3989   1
  -1   6   7  107137    3539   1
   0   6   7  121193    5808   1
   1   6   7   68265    6081   1
  -3  -6  -6  139751    4787  -2
   2   6   7  139751    4787   1
   3   6   7  278935   10560   1
  -2  -6  -9  102865    6957  -2
   4   6   7  102865    6957   1
   5   6   7   83932    7529   1
   6   6   7   91695   12146   1
   7   6   7  101561   12947   1
   8   6   7  339362   13136   1
   9   6   7   34680   16480   1
  10   6   7  277129   19596   1
 -12   7   7   18448    4098   1
 -11   7   7   32899    8484   1
 -10   7   7   77873    8956   1
  -9   7   7   12477   10243   1
  -8   7   7    1316    3551   1
  -7  -7   7  108748    5427  -2
  -7   7   7  108748    5427   1
  -6   7   7  405254    9988   1
  -5   7   7   17031    7866   1
  -4   7   7  279493   10404   1
  -3   7   7  148752    4521   1
  -2   7   7   64321    3593   1
  -1   7   7  124238    4774   1
   0   7   7  237564    8163   1
   1   7   7   33175    2677   1
  -3  -7  -6  341763   11465  -2
   2   7   7  341763   11465   1
   3   7   7   36223    4913   1
  -2  -7  -9   13702    3517  -2
   4   7   7   13702    3517   1
   5   7   7    4308    5886   1
   6   7   7  102092    8022   1
   7   7   7   81208   10308   1
   8   7   7   29969    5979   1
   9   7   7  -58298   61407   1
  10   7   7   71468    5204   1
 -11   8   7    5032   10888   1
 -10   8   7   58102    5042   1
  -9   8   7  107160   15094   1
  -8   8   7  169176   13934   1
  -7  -8   7  132877    9453  -2
  -7   8   7  132877    9453   1
  -6   8   7  230635    7192   1
  -5   8   7    3260    3965   1
  -4   8   7  734701   15056   1
  -3   8   7    4401    3303   1
  -2   8   7  234248    8551   1
  -1   8   7  133046    7990   1
   0   8   7    8951    7990   1
   1   8   7   62357    3442   1
  -3  -8  -6  505093   10954  -2
   2   8   7  505093   10954   1
   3   8   7    3149    3982   1
  -2  -8  -9  381809    9731  -2
   4   8   7  381809    9731   1
   5   8   7   50416    3520   1
   6   8   7   66172    8174   1
   7   8   7    8831   11469   1
   8   8   7   36215    8134   1
   9   8   7   40502    7160   1
 -11   9   7  101496    7875   1
 -10   9   7   98308   15110   1
  -9   9   7  158321    9695   1
  -8   9   7   37836    5279   1
  -7  -9   7    7864    3409  -2
  -7   9   7    7864    3409   1
  -6   9   7  499394   13311   1
  -5   9   7  277923   10885   1
  -4   9   7  558033   12266   1
  -3   9   7   58784    3953   1
  -2   9   7  417368   12643   1
  -1   9   7    -802    2615   1
   0   9   7    2102    5301   1
   1   9   7  115892    7042   1
  -3  -9  -6  231703    7086  -2
   2   9   7  231703    7086   1
   3   9   7   12554    4592   1
  -2  -9  -9   49676    5575  -2
   4   9   7   49676    5575   1
   5   9   7   10971    5961   1
   6   9   7  202466    6889   1
   7   9   7   35627    3477   1
   8   9   7   14999   16728   1
   9   9   7   12042    6021   1
 -10  10   7   85664   11244   1
  -9  10   7    9869   16174   1
  -8  10   7   85562    4747   1
  -7 -10   7   12493   11748  -2
  -7  10   7   12493   11748   1
  -6  10   7   47394    6748   1
  -5  10   7   71845    9055   1
  -4  10   7  164641    4674   1
  -3  10   7    3610    1771   1
  -2  10   7    1831    3295   1
  -1  10   7    2740    2494   1
   0  10   7    5209    2711   1
   1  10   7  295922    8853   1
  -3 -10  -6   63678    7771  -2
   2  10   7   63678    7771   1
   3  10   7  718163   28775   1
  -2 -10  -9  -35275   29002  -2
   4  10   7  -35275   29002   1
   5  10   7  192805    9116   1
   6  10   7    6415    6267   1
   7  10   7   14949    9662   1
   8  10   7    9055   15323   1
   9  10   7   15208   25134   1
 -10  11   7    7130    2992   1
  -9  11   7    8715    8946   1
  -8  11   7    5970    8839   1
  -7 -11   7   51884    4240  -2
  -7  11   7   51884    4240   1
  -6  11   7   67479    3158   1
  -5  11   7  527051   19912   1
  -4  11   7  350659    8385   1
  -3  11   7  103050    6162   1
  -2  11   7  408894    9316   1
  -1  11   7    8150    3769   1
   0  11   7  543011   11945   1
   1  11   7    2244    3363   1
  -3 -11  -6   38323    3406  -2
   2  11   7   38323    3406   1
   3  11   7   11115    3849   1
  -2 -11  -9   48833    4014  -2
   4  11   7   48833    4014   1
   5  11   7    1716    7543   1
   6  11   7    -440   13935   1
   7  11   7    2668    8965   1
   8  11   7   13382    5721   1
  -9  12   7   59136    8196   1
  -8  12   7  101190    4733   1
  -7 -12   7  114573    5448  -2
  -7  12   7  114573    5448   1
  -6  12   7  323898    8022   1
  -5  12   7   48265    6006   1
  -4  12   7    2217    2768   1
  -3  12   7  157745    8121   1
  -2  12   7    1919    4171   1
  -1  12   7   47759    6807   1
   0  12   7   10340    7127   1
   1  12   7   39250    6653   1
  -3 -12  -6   71459   10269  -2
   2  12   7   71459   10269   1
   3  12   7    9203    5577   1
  -2 -12  -9  188180   15602  -2
   4  12   7  188180   15602   1
   5  12   7    8144    3823   1
   6  12   7   24119   15826   1
   7  12   7   27384    4765   1
  -8  13   7   21739    6846   1
  -7 -13   7   47019    9558  -2
  -7  13   7   47019    9558   1
  -6  13   7    4984    1875   1
  -5  13   7   84335    3367   1
  -4  13   7    3924    5623   1
  -3  13   7  118968    9107   1
  -2  13   7   33050    5990   1
  -1  13   7  230950   14324   1
   0  13   7    9315    6232   1
   1  13   7  192836   14649   1
  -3 -13  -6   13168    6271  -2
   2  13   7   13168    6271   1
   3  13   7   39624    5106   1
  -2 -13  -9    4651    2253  -2
   4  13   7    4651    2253   1
   5  13   7  102672    7460   1
   6  13   7   21083    4597   1
   7  13   7  166662   14922   1
  -8  14   7   74713   10941   1
  -7 -14   7  445700   17871  -2
  -7  14   7  445700   17871   1
  -6  14   7   57757    4017   1
  -5  14   7   11902    2275   1
  -4  14   7   34288    3979   1
  -3  14   7  114634    9876   1
  -2  14   7    7375    4489   1
  -1  14   7   18634    6259   1
   0  14   7    9938    6916   1
   1  14   7    7036    2566   1
  -3 -14  -6   70217    4774  -2
   2  14   7   70217    4774   1
   3  14   7   33267    4217   1
  -2 -14  -9   43736    5050  -2
   4  14   7   43736    5050   1
   5  14   7   55872    5915   1
   6  14   7  188197   15950   1
  -6  15   7    2137    7668   1
  -5  15   7   38773   11945   1
  -4  15   7    8961   10665   1
  -3  15   7    2059    3930   1
  -2  15   7  239285   14374   1
  -1  15   7   10349    3134   1
   0  15   7  115710    6303   1
   1  15   7   30100    4416   1
  -3 -15  -6  126543    6310  -2
   2  15   7  126543    6310   1
   3  15   7   40158   12667   1
  -2 -15  -9   88750   11165  -2
   4  15   7   88750   11165   1
  -5  16   7   88861    9019   1
  -4  16   7   57718    4457   1
  -3  16   7  145205    6397   1
  -2  16   7   24537    3421   1
  -1  16   7   30875    3640   1
   0  16   7   16783    4329   1
   1  16   7    6540    3225   1
  -3 -16  -6   71486   10133  -2
   2  16   7   71486   10133   1
   3  16   7   67582    7338   1
  -2  17   7   13072    3352   1
  -1  17   7  143198    7654   1
   0  17   7   17797    4975   1
 -12   0   8  305656   27563   1
 -10   0   8  172933   15167   1
  -8   0   8   29691    9782  -2
  -8   0   8   29691    9782   1
  -6   0   8 1920155   57481   1
  -4   0   8 1003486   24808   1
  -2   0   8    6481     977   1
   0   0   8   24282    1888   1
   2   0   8  133991   14163   1
   4   0   8  926334   26348   1
   6   0   8  404918   15607   1
   8   0   8   14988   28735   1
   0   0 -18  285657   43292  -2
  10   0   8  285657   43292   1
 -13   1   8   15646    9971   1
 -12   1   8   98079   15553   1
 -11   1   8   30850    7018   1
 -10   1   8  171421   16195   1
  -9   1   8  239705    8950   1
  -8  -1   8  119664    9741  -2
  -8   1   8  119664    9741   1
  -7   1   8  162234    5421   1
  -6   1   8  223112    8836   1
  -5   1   8  610815   13409   1
  -4   1   8 1330983   23943   1
  -3   1   8  325563    6322   1
  -2   1   8   54606    1598   1
  -1   1   8  166269    4389   1
   0   1   8   48731    4543   1
  -4  -1  -5  213645    8125  -2
   1   1   8  213645    8125   1
   2   1   8  319919    7044   1
  -3  -1  -8   52726   31430  -2
   3   1   8   52726   31430   1
   4   1   8  601216   14076   1
   5   1   8    3058    3215   1
   6   1   8   85116    5670   1
   7   1   8    2185    8153   1
   8   1   8   10308    7956   1
   9   1   8    1174    2726   1
   0  -1 -18  107876   13164  -2
  10   1   8  107876   13164   1
 -13   2   8  142436   20508   1
 -12   2   8   25689   16075   1
 -11   2   8  222501    9912   1
 -10   2   8   85356    8987   1
  -9   2   8  185943    7896   1
  -8  -2   8  135081    6437  -2
  -8   2   8  135081    6437   1
  -7   2   8   61850    5868   1
  -6   2   8   15560    5276   1
  -5   2   8   30394    4847   1
  -4   2   8  111660    4441   1
  -3   2   8  214603    6941   1
  -2   2   8  522415   10850   1
  -1   2   8   58581    4929   1
   0   2   8  606931   13295   1
  -4  -2  -5    7471    2428  -2
   1   2   8    7471    2428   1
   2   2   8  132168    5852   1
  -3  -2  -8  804080   29003  -2
   3   2   8  804080   29003   1
   4   2   8  209765    5819   1
   5   2   8  474229   16502   1
   6   2   8    4428    3040   1
   7   2   8   72542   10593   1
   8   2   8   10308    5029   1
   9   2   8   31488   27148   1
   0  -2 -18   12464    3034  -2
  10   2   8   12464    3034   1
 -12   3   8   22945   16568   1
 -11   3   8   -4132    9613   1
 -10   3   8  188390    7518   1
  -9   3   8  232800   10467   1
  -8  -3   8  232396   10313  -2
  -8   3   8  232396   10313   1
  -7   3   8  389590    9483   1
  -6   3   8  353561   25904   1
  -5   3   8  236464    6192   1
  -4   3   8     843    1570   1
  -3   3   8 1557694   29248   1
  -2   3   8   25937    3703   1
  -1   3   8  341674   11401   1
   0   3   8   52187    5348   1
  -4  -3  -5   53816    3096  -2
   1   3   8   53816    3096   1
   2   3   8   72325    4285   1
  -3  -3  -8   13222    7349  -2
   3   3   8   13222    7349   1
   4   3   8   30732    4133   1
   5   3   8  152867    9594   1
   6   3   8  677847   24022   1
   7   3   8   -1039    9427   1
   8   3   8  395843   15945   1
   9   3   8   25634   15622   1
   0  -3 -18  181119   24645  -2
  10   3   8  181119   24645   1
 -12   4   8    7005    3055   1
 -11   4   8    -492    9288   1
 -10   4   8    4749    5423   1
  -9   4   8   63052    7835   1
  -8  -4   8  253174    8042  -2
  -8   4   8  253174    8042   1
  -7   4   8  364277    9063   1
  -6   4   8  110522    4784   1
  -5   4   8  365008   10473   1
  -4   4   8   34893    3832   1
  -3   4   8   13813    4012   1
  -2   4   8  211680    6359   1
  -1   4   8  604428   68593   1
   0   4   8  651682   16935   1
  -4  -4  -5  556715   15796  -2
   1   4   8  556715   15796   1
   2   4   8  539912   11979   1
  -3  -4  -8   79155    6251  -2
   3   4   8   79155    6251   1
   4   4   8  224554    6874   1
   5   4   8   25482    6208   1
   6   4   8   17659    5422   1
   7   4   8    8493    5682   1
   8   4   8    3857    5850   1
   9   4   8   62151   17729   1
   0  -4 -18  109115   14415  -2
  10   4   8  109115   14415   1
 -12   5   8    -815    2659   1
 -11   5   8    4119    2648   1
 -10   5   8  109774    6793   1
  -9   5   8  282927   11924   1
  -8  -5   8   24485    4556  -2
  -8   5   8   24485    4556   1
  -7   5   8  131552    6174   1
  -6   5   8   37859    5413   1
  -5   5   8   23486    3125   1
  -4   5   8   31324    2077   1
  -3   5   8  101329    4783   1
  -2   5   8   42804    4452   1
  -1   5   8  145233    6542   1
   0   5   8    9707    5101   1
  -4  -5  -5  510675   10160  -2
   1   5   8  510675   10160   1
   2   5   8     689    4145   1
  -3  -5  -8  421000   19783  -2
   3   5   8  421000   19783   1
   4   5   8   19185   34618   1
   5   5   8   13472    5799   1
   6   5   8   30424    8755   1
   7   5   8  738257   27206   1
   8   5   8    8954    8297   1
   9   5   8  259836   26383   1
   0  -5 -18   22302   93267  -2
  10   5   8   22302   93267   1
 -12   6   8   37838    5803   1
 -11   6   8   47483   10570   1
 -10   6   8   88305    9845   1
  -9   6   8     591    7680   1
  -8  -6   8  160728   10695  -2
  -8   6   8  160728   10695   1
  -7   6   8  164565    6950   1
  -6   6   8   37695    5896   1
  -5   6   8   50484    4152   1
  -4   6   8     876    2330   1
  -3   6   8   27771    2820   1
  -2   6   8    8985    1838   1
  -1   6   8  851106   17060   1
   0   6   8  231345    5901   1
  -4  -6  -5  365035    9095  -2
   1   6   8  365035    9095   1
   2   6   8  245360    8700   1
  -3  -6  -8  112929    7270  -2
   3   6   8  112929    7270   1
   4   6   8  108301    6917   1
   5   6   8  101838    6148   1
   6   6   8   24344    2607   1
   7   6   8    1019    6525   1
   8   6   8    8469    8686   1
   9   6   8     530    7361   1
   0  -6 -18  -29867  158459  -2
  10   6   8  -29867  158459   1
 -12   7   8    4751    3474   1
 -11   7   8   10055   11511   1
 -10   7   8  101624    9747   1
  -9   7   8  190957    9277   1
  -8  -7   8  783517   19566  -2
  -8   7   8  783517   19566   1
  -7   7   8     418    7420   1
  -6   7   8  228040    8738   1
  -5   7   8  248675    7533   1
  -4   7   8  180718    4799   1
  -3   7   8  589865   18410   1
  -2   7   8   48717    3420   1
  -1   7   8  216479    6636   1
   0   7   8   87153    4150   1
  -4  -7  -5  191370    9582  -2
   1   7   8  191370    9582   1
   2   7   8   -1482    2977   1
  -3  -7  -8   64258    5488  -2
   3   7   8   64258    5488   1
   4   7   8   37477    4607   1
   5   7   8  143733    9359   1
   6   7   8    5108    6335   1
   7   7   8  116134   11311   1
   8   7   8   87455   13779   1
   9   7   8     991    8169   1
 -11   8   8  195668    7502   1
 -10   8   8    1185    4922   1
  -9   8   8   48911    6820   1
  -8  -8   8   26146    8321  -2
  -8   8   8   26146    8321   1
  -7   8   8  151547    8608   1
  -6   8   8    5608    8874   1
  -5   8   8  327349    9534   1
  -4   8   8    -168    3803   1
  -3   8   8  136440    4413   1
  -2   8   8   87353    6929   1
  -1   8   8   16598    3497   1
   0   8   8  184669    5754   1
  -4  -8  -5  342672   12423  -2
   1   8   8  342672   12423   1
   2   8   8   18136    5036   1
  -3  -8  -8   69292    3897  -2
   3   8   8   69292    3897   1
   4   8   8    1345    9809   1
   5   8   8  375933   18298   1
   6   8   8    5961    6252   1
   7   8   8  272942   11214   1
   8   8   8   32668    6930   1
   9   8   8   10406   10175   1
 -11   9   8   66319    6815   1
 -10   9   8    5951   10328   1
  -9   9   8    3169    2191   1
  -8  -9   8   34852    4805  -2
  -8   9   8   34852    4805   1
  -7   9   8   35691    4726   1
  -6   9   8  293705   15658   1
  -5   9   8  134096    5776   1
  -4   9   8  149968    4345   1
  -3   9   8   68356    6906   1
  -2   9   8   76572   10221   1
  -1   9   8   32375    7469   1
   0   9   8   19723    4561   1
  -4  -9  -5  285217    9662  -2
   1   9   8  285217    9662   1
   2   9   8     751    4110   1
  -3  -9  -8  320899   18049  -2
   3   9   8  320899   18049   1
   4   9   8  213203   13474   1
   5   9   8  162331   12590   1
   6   9   8    9160    4481   1
   7   9   8    7227    9926   1
   8   9   8   21893   25846   1
   9   9   8   18029   55877   1
 -10  10   8  309727   15429   1
  -9  10   8    7461    8541   1
  -8 -10   8   44153    3491  -2
  -8  10   8   44153    3491   1
  -7  10   8    1351    5834   1
  -6  10   8   46520    3272   1
  -5  10   8   12259    2699   1
  -4  10   8    9595    2905   1
  -3  10   8  162099    8969   1
  -2  10   8   43373    5865   1
  -1  10   8   81387    5992   1
   0  10   8     992    3290   1
  -4 -10  -5  151280    7771  -2
   1  10   8  151280    7771   1
   2  10   8    8558    6458   1
  -3 -10  -8   10034    6573  -2
   3  10   8   10034    6573   1
   4  10   8   73904    7538   1
   5  10   8   17006    8495   1
   6  10   8  400635   22281   1
   7  10   8    6957   14171   1
   8  10   8  126496   13131   1
 -10  11   8   84609    5587   1
  -9  11   8   41127    5989   1
  -8 -11   8   16061    3496  -2
  -8  11   8   16061    3496   1
  -7  11   8  137216    7344   1
  -6  11   8   61753    5301   1
  -5  11   8   12129    8168   1
  -4  11   8  449239   10189   1
  -3  11   8   20703    6433   1
  -2  11   8  154102   10023   1
  -1  11   8   11768    4663   1
   0  11   8   26960    4796   1
  -4 -11  -5   51711    4284  -2
   1  11   8   51711    4284   1
   2  11   8   26067    3450   1
  -3 -11  -8   20626    4653  -2
   3  11   8   20626    4653   1
   4  11   8  192237   13807   1
   5  11   8   85546   11708   1
   6  11   8   10841    6379   1
   7  11   8   92734   15678   1
  -9  12   8   33155    8777   1
  -8 -12   8   79835   10022  -2
  -8  12   8   79835   10022   1
  -7  12   8   61168    6144   1
  -6  12   8  262236    9240   1
  -5  12   8    7479    2386   1
  -4  12   8   22335    2840   1
  -3  12   8   68062    4481   1
  -2  12   8   24305    4629   1
  -1  12   8  197883   14921   1
   0  12   8   39253    5063   1
  -4 -12  -5  286545   14649  -2
   1  12   8  286545   14649   1
   2  12   8  104842    7612   1
  -3 -12  -8  157711   14715  -2
   3  12   8  157711   14715   1
   4  12   8    6370    8354   1
   5  12   8   37303    3472   1
   6  12   8   20804    4703   1
   7  12   8   19733    4699   1
  -8 -13   8   55337   15961  -2
  -8  13   8   55337   15961   1
  -7  13   8   26440    9671   1
  -6  13   8  181217    7631   1
  -5  13   8   80427   12222   1
  -4  13   8    3586    5437   1
  -3  13   8   35085    4227   1
  -2  13   8  133819   11663   1
  -1  13   8   28919    6250   1
   0  13   8  112312    8970   1
  -4 -13  -5   99092    7574  -2
   1  13   8   99092    7574   1
   2  13   8  318185    8629   1
  -3 -13  -8    8914    5825  -2
   3  13   8    8914    5825   1
   4  13   8  110138    9757   1
   5  13   8  116846    8294   1
   6  13   8   65228    6223   1
  -7  14   8    1838    2909   1
  -6  14   8  128837    8831   1
  -5  14   8   31673    4879   1
  -4  14   8   37954    5135   1
  -3  14   8   45349    8388   1
  -2  14   8  149518    7895   1
  -1  14   8   23972    5363   1
   0  14   8  202115   16729   1
  -4 -14  -5  100620    4290  -2
   1  14   8  100620    4290   1
   2  14   8  282070   10979   1
  -3 -14  -8   85849    6366  -2
   3  14   8   85849    6366   1
   4  14   8   78523    9289   1
   5  14   8   98414   10884   1
  -6  15   8   18136   39184   1
  -5  15   8   41841    4760   1
  -4  15   8  243147    8309   1
  -3  15   8   79348   10219   1
  -2  15   8  204251    7652   1
  -1  15   8   49458    5928   1
   0  15   8   40321    4046   1
  -4 -15  -5   37595    4423  -2
   1  15   8   37595    4423   1
   2  15   8  122622   16420   1
  -3 -15  -8  126750   12291  -2
   3  15   8  126750   12291   1
   4  15   8   66701    8632   1
  -4  16   8    9124    2993   1
  -3  16   8   24786    4477   1
  -2  16   8    7066    2645   1
  -1  16   8   19758    3112   1
   0  16   8    8683    4462   1
  -4 -16  -5   96659    6865  -2
   1  16   8   96659    6865   1
   2  16   8  158454   14168   1
 -11   0   9  658194   53041   1
  -9   0   9 1116020   36137  -2
  -9   0   9 1116020   36137   1
  -7   0   9  155393    7449   1
  -5   0   9  556416   16474   1
  -3   0   9  294041   13149   1
  -1   0   9  334600   12740   1
   1   0   9  468238   12504   1
   3   0   9    -273    5764   1
   5   0   9    3496   18809   1
   7   0   9  121095   45426   1
  -1   0 -17  346183   56590  -2
   9   0   9  346183   56590   1
 -12   1   9   31570    9259   1
 -11   1   9  216953   15386   1
 -10   1   9   19651   11583   1
  -9  -1   9   86747    5739  -2
  -9   1   9   86747    5739   1
  -8   1   9   19652    6070   1
  -7   1   9   38095    5157   1
  -6   1   9   29740    3123   1
  -5   1   9   17534    4599   1
  -4   1   9  177244    6770   1
  -3   1   9  105080    4431   1
  -2   1   9   25305    2080   1
  -1   1   9  205202    4969   1
  -5  -1  -4   27455    2401  -2
   0   1   9   27455    2401   1
   1   1   9  252368    9658   1
  -4  -1  -7  284660    6199  -2
   2   1   9  284660    6199   1
   3   1   9  835989   18322   1
   4   1   9  511103   11930   1
   5   1   9  720840   16319   1
   6   1   9  346657   16043   1
   7   1   9   13082    5807   1
   8   1   9   79772   13659   1
  -1  -1 -17   26683    9580  -2
   9   1   9   26683    9580   1
  10   1   9   46024    4324   1
 -12   2   9   10849   10833   1
 -11   2   9    6181    7759   1
 -10   2   9   55621    8725   1
  -9  -2   9   22560   10251  -2
  -9   2   9   22560   10251   1
  -8   2   9   36472    8428   1
  -7   2   9   10552    2840   1
  -6   2   9  191111    8963   1
  -5   2   9  285957    9110   1
  -4   2   9 1130378   20784   1
  -3   2   9  748288   14964   1
  -2   2   9 1489706   30771   1
  -1   2   9    7062    3164   1
  -5  -2  -4  446608    9546  -2
   0   2   9  446608    9546   1
   1   2   9  597604   13315   1
  -4  -2  -7  208996   12951  -2
   2   2   9  208996   12951   1
   3   2   9  201012   12664   1
   4   2   9   58433    3785   1
   5   2   9   83544    8538   1
   6   2   9     415    7410   1
   7   2   9   25733    5574   1
   8   2   9    6560    9128   1
  -1  -2 -17    7083    3329  -2
   9   2   9    7083    3329   1
  10   2   9   95560    7425   1
 -12   3   9  111680   17659   1
 -11   3   9    9794    4800   1
 -10   3   9    9996    7690   1
  -9  -3   9  691269   29551  -2
  -9   3   9  691269   29551   1
  -8   3   9   90148    5376   1
  -7   3   9  715465   16976   1
  -6   3   9     127    2301   1
  -5   3   9 1335484   27392   1
  -4   3   9  114948    6123   1
  -3   3   9   29593    1874   1
  -2   3   9   10742    3284   1
  -1   3   9  107957    5692   1
  -5  -3  -4 1187477   24796  -2
   0   3   9 1187477   24796   1
   1   3   9  218915   10282   1
  -4  -3  -7   47231    3198  -2
   2   3   9   47231    3198   1
   3   3   9   16415    7868   1
   4   3   9  535352   12422   1
   5   3   9   33381    4476   1
   6   3   9   59693    8148   1
   7   3   9   47115   10105   1
   8   3   9   32882   13668   1
  -1  -3 -17   46938    9676  -2
   9   3   9   46938    9676   1
  10   3   9   15200    3324   1
 -12   4   9   10830    3217   1
 -11   4   9   12128    2752   1
 -10   4   9  114294    9566   1
  -9  -4   9  155060    8295  -2
  -9   4   9  155060    8295   1
  -8   4   9  147189    8622   1
  -7   4   9   23461    8180   1
  -6   4   9   26399    3596   1
  -5   4   9   25097    1942   1
  -4   4   9    1975    3003   1
  -3   4   9  198054    5026   1
  -2   4   9    7101    5277   1
  -1   4   9  155016    4568   1
  -5  -4  -4  990705   22548  -2
   0   4   9  990705   22548   1
   1   4   9  446063   15300   1
  -4  -4  -7  188884    7004  -2
   2   4   9  188884    7004   1
   3   4   9  148360    5721   1
   4   4   9   14698    6250   1
   5   4   9    9925    4793   1
   6   4   9  103591    9257   1
   7   4   9  259060   19081   1
   8   4   9  313696    9688   1
  -1  -4 -17  125395   12885  -2
   9   4   9  125395   12885   1
  10   4   9   90859    5690   1
 -12   5   9    8637    3298   1
 -11   5   9   20371    7022   1
 -10   5   9   82130    8317   1
  -9  -5   9   -2629    8746  -2
  -9   5   9   -2629    8746   1
  -8   5   9  759525   17481   1
  -7   5   9   12348    2044   1
  -6   5   9  768547   18181   1
  -5   5   9   21689    3581   1
  -4   5   9  165732    7305   1
  -3   5   9   66242    3875   1
  -2   5   9  110479   20529   1
  -1   5   9   55518    6197   1
  -5  -5  -4 1084237   31572  -2
   0   5   9 1084237   31572   1
   1   5   9   68258    6550   1
  -4  -5  -7   73403    5630  -2
   2   5   9   73403    5630   1
   3   5   9   47587    6098   1
   4   5   9    5261    7444   1
   5   5   9    8309    7399   1
   6   5   9   16730    4237   1
   7   5   9    3597    8171   1
   8   5   9  145211    6400   1
  -1  -5 -17     169   16586  -2
   9   5   9     169   16586   1
 -12   6   9   58588    4605   1
 -11   6   9   49020    3717   1
 -10   6   9   27529    4528   1
  -9  -6   9    4877    4446  -2
  -9   6   9    4877    4446   1
  -8   6   9    -354    3546   1
  -7   6   9   71488    3910   1
  -6   6   9  213831    7407   1
  -5   6   9   67604    5884   1
  -4   6   9  172930    6510   1
  -3   6   9  433043    8828   1
  -2   6   9  109321    3447   1
  -1   6   9 1110114   25259   1
  -5  -6  -4  543713   13359  -2
   0   6   9  543713   13359   1
   1   6   9  233716    5696   1
  -4  -6  -7  414058    8639  -2
   2   6   9  414058    8639   1
   3   6   9   30503    6077   1
   4   6   9  441104   16714   1
   5   6   9   14313   10852   1
   6   6   9   46701    9614   1
   7   6   9    6172    5817   1
   8   6   9   49847    6768   1
  -1  -6 -17  136062   15404  -2
   9   6   9  136062   15404   1
 -11   7   9   11929   14298   1
 -10   7   9   20442   12236   1
  -9  -7   9  179304    6202  -2
  -9   7   9  179304    6202   1
  -8   7   9  134111    5798   1
  -7   7   9  163378   10540   1
  -6   7   9  113501    6458   1
  -5   7   9   12639    3812   1
  -4   7   9   15092    1798   1
  -3   7   9    3102    2079   1
  -2   7   9   14083    3681   1
  -1   7   9  166987    5027   1
  -5  -7  -4  116376    6871  -2
   0   7   9  116376    6871   1
   1   7   9  165846    8459   1
  -4  -7  -7   14840    3973  -2
   2   7   9   14840    3973   1
   3   7   9   84734    4403   1
   4   7   9  339213   17720   1
   5   7   9   91777   15394   1
   6   7   9  180712   17820   1
   7   7   9  255307   15402   1
   8   7   9   12941   11653   1
  -1  -7 -17  112607   10590  -2
   9   7   9  112607   10590   1
 -11   8   9   22826    4558   1
 -10   8   9  343245   11573   1
  -9  -8   9  107134    8852  -2
  -9   8   9  107134    8852   1
  -8   8   9   62425    7178   1
  -7   8   9   27431    3187   1
  -6   8   9  218721    7296   1
  -5   8   9    3382    4694   1
  -4   8   9   23792    3438   1
  -3   8   9    8537    1721   1
  -2   8   9  391408   10871   1
  -1   8   9   96902    4096   1
  -5  -8  -4   90698    6192  -2
   0   8   9   90698    6192   1
   1   8   9   22640    4576   1
  -4  -8  -7   55884   15660  -2
   2   8   9   55884   15660   1
   3   8   9   24588    4782   1
   4   8   9   22965    8357   1
   5   8   9   30387   10348   1
   6   8   9  238307   11177   1
   7   8   9    7999   32249   1
   8   8   9   69004   31495   1
  -1  -8 -17   54775    7410  -2
   9   8   9   54775    7410   1
 -10   9   9  114542    9027   1
  -9  -9   9   11282    7803  -2
  -9   9   9   11282    7803   1
  -8   9   9   61696    5433   1
  -7   9   9    6080    5587   1
  -6   9   9   24987   10763   1
  -5   9   9   23275    2264   1
  -4   9   9  165628    6206   1
  -3   9   9   51981    5122   1
  -2   9   9  261483   11972   1
  -1   9   9   32341    2210   1
  -5  -9  -4  219490   12284  -2
   0   9   9  219490   12284   1
   1   9   9   39000    3901   1
  -4  -9  -7   26747    5831  -2
   2   9   9   26747    5831   1
   3   9   9  112277    5194   1
   4   9   9  101252    9310   1
   5   9   9  446698   13809   1
   6   9   9  173092   11706   1
   7   9   9  150965    8769   1
   8   9   9   82159   12088   1
 -10  10   9   12619    3060   1
  -9 -10   9  138915   14511  -2
  -9  10   9  138915   14511   1
  -8  10   9    1526    4811   1
  -7  10   9  143364   12117   1
  -6  10   9   15251    9579   1
  -5  10   9  475215   10920   1
  -4  10   9    9476    4926   1
  -3  10   9  229275   14508   1
  -2  10   9  223356   11100   1
  -1  10   9  185991   12252   1
  -5 -10  -4   79767    6131  -2
   0  10   9   79767    6131   1
   1  10   9   34263    4637   1
  -4 -10  -7   41306    7940  -2
   2  10   9   41306    7940   1
   3  10   9   93149    7792   1
   4  10   9   38383    4090   1
   5  10   9   10141    6738   1
   6  10   9    8380   11176   1
   7  10   9   77164   11517   1
   8  10   9   84447   32592   1
  -9 -11   9    2650    9718  -2
  -9  11   9    2650    9718   1
  -8  11   9  131269   11915   1
  -7  11   9   21690    8767   1
  -6  11   9  333714   13116   1
  -5  11   9    6683    2693   1
  -4  11   9  180435    7180   1
  -3  11   9   21705    3949   1
  -2  11   9   35647    2920   1
  -1  11   9   38241    4987   1
  -5 -11  -4   97465    7227  -2
   0  11   9   97465    7227   1
   1  11   9     629    5001   1
  -4 -11  -7    6759    8115  -2
   2  11   9    6759    8115   1
   3  11   9  117700   12053   1
   4  11   9    7462    5217   1
   5  11   9  249973   13921   1
   6  11   9    9926    6194   1
   7  11   9   90780    6576   1
  -9 -12   9   66903    4396  -2
  -9  12   9   66903    4396   1
  -8  12   9    2886    3531   1
  -7  12   9   13827    5490   1
  -6  12   9   29582    7449   1
  -5  12   9    1861    3248   1
  -4  12   9  179064    7523   1
  -3  12   9   22884    6608   1
  -2  12   9   91187    3611   1
  -1  12   9   20450    2590   1
  -5 -12  -4  373956   14764  -2
   0  12   9  373956   14764   1
   1  12   9  263506   10887   1
  -4 -12  -7  183239    7072  -2
   2  12   9  183239    7072   1
   3  12   9  122961    6597   1
   4  12   9   39145    4943   1
   5  12   9   24527    4093   1
   6  12   9    5875    3391   1
  -8  13   9    2336   12576   1
  -7  13   9  186376    9798   1
  -6  13   9    4924    2779   1
  -5  13   9  172559   11222   1
  -4  13   9    6805    6269   1
  -3  13   9   10451    1999   1
  -2  13   9    5023    7690   1
  -1  13   9  141865    6813   1
  -5 -13  -4   31382    4569  -2
   0  13   9   31382    4569   1
   1  13   9   99938    6616   1
  -4 -13  -7    7489    2314  -2
   2  13   9    7489    2314   1
   3  13   9   45741    5306   1
   4  13   9    9890    3098   1
   5  13   9   78072   22701   1
  -7  14   9   11353    9523   1
  -6  14   9   14900    5784   1
  -5  14   9   14611   31896   1
  -4  14   9   27525    7323   1
  -3  14   9    3369   14289   1
  -2  14   9  115518   10868   1
  -1  14   9   27612    6812   1
  -5 -14  -4   43487    4153  -2
   0  14   9   43487    4153   1
   1  14   9  276089   11005   1
  -4 -14  -7  114556    7489  -2
   2  14   9  114556    7489   1
   3  14   9  145667    7923   1
  -5  15   9   16668   19391   1
  -4  15   9   26550    8580   1
  -3  15   9   21886    3732   1
  -2  15   9   16280    3884   1
  -1  15   9   12203    2866   1
  -5 -15  -4  153874   11687  -2
   0  15   9  153874   11687   1
   1  15   9    4320    3263   1
  -4 -15  -7  141284   12760  -2
   2  15   9  141284   12760   1
   3  15   9  207431   15950   1
  -3  16   9  111955    6330   1
  -2  16   9   16468    3069   1
  -1  16   9   70484    7741   1
  -5 -16  -4   10396    4251  -2
   0  16   9   10396    4251   1
 -12   0  10  131374   12175   1
 -10   0  10    6030    6894  -2
 -10   0  10    6030    6894   1
  -8   0  10  489539   31200   1
  -6   0  10  220503   13375   1
  -4   0  10  796031   22638   1
  -2   0  10  531650   14018   1
   0   0  10  534412   18094   1
   2   0  10  125940    5438   1
   4   0  10 1453408   40857   1
   6   0  10  175694   27218   1
  -2   0 -16   80531   20699  -2
   8   0  10   80531   20699   1
  -1   0 -19   63402    9193  -2
  10   0  10   63402    9193   1
 -12   1  10  237761    8312   1
 -11   1  10  183231    7274   1
 -10  -1  10   60965   12907  -2
 -10   1  10   60965   12907   1
  -9   1  10  188271    7120   1
  -8   1  10   13774    5264   1
  -7   1  10  260546   12089   1
  -6   1  10   10447    3647   1
  -5   1  10   16728    3960   1
  -4   1  10  428996    9311   1
  -3   1  10   90881    6574   1
  -2   1  10  246109    5944   1
  -6  -1  -3  115373    4890  -2
  -1   1  10  115373    4890   1
   0   1  10   81004    6252   1
  -5  -1  -6   39563   28024  -2
   1   1  10   39563   28024   1
   2   1  10   56489    3209   1
   3   1  10  265109   12979   1
   4   1  10  187716    5749   1
   5   1  10   96390   10961   1
   6   1  10  212460   12197   1
   7   1  10   53012    5195   1
  -2  -1 -16  134931   13245  -2
   8   1  10  134931   13245   1
   9   1  10    7657    6175   1
  -1  -1 -19   58724    5919  -2
  10   1  10   58724    5919   1
 -12   2  10   47805   11201   1
 -11   2  10    9348    4746   1
 -10  -2  10  396808   11890  -2
 -10   2  10  396808   11890   1
  -9   2  10   51704    7517   1
  -8   2  10  415856   25464   1
  -7   2  10   72688    5952   1
  -6   2  10  144643   10029   1
  -5   2  10  225724   11943   1
  -4   2  10   30950    3972   1
  -3   2  10  412221    8385   1
  -2   2  10  129378    4661   1
  -6  -2  -3  624668   14000  -2
  -1   2  10  624668   14000   1
   0   2  10  255092    6732   1
  -5  -2  -6  309872   12962  -2
   1   2  10  309872   12962   1
   2   2  10    6091    4812   1
   3   2  10   29327    6231   1
   4   2  10  225629   13207   1
   5   2  10  121736    4510   1
   6   2  10    5539    4718   1
   7   2  10    4462    7046   1
  -2  -2 -16  183022   14062  -2
   8   2  10  183022   14062   1
   9   2  10    4371    7945   1
 -12   3  10    2243   11400   1
 -11   3  10   13211    9060   1
 -10  -3  10     -71    8597  -2
 -10   3  10     -71    8597   1
  -9   3  10   23175    7069   1
  -8   3  10   16494    3145   1
  -7   3  10   11337    3289   1
  -6   3  10   83901    4759   1
  -5   3  10   55434    8686   1
  -4   3  10   22003    1429   1
  -3   3  10  185944    7449   1
  -2   3  10   83728    4387   1
  -6  -3  -3   70578    5601  -2
  -1   3  10   70578    5601   1
   0   3  10  911145   19654   1
  -5  -3  -6   81757    8012  -2
   1   3  10   81757    8012   1
   2   3  10 1066064   23051   1
   3   3  10   38316   10224   1
   4   3  10  278271   12217   1
   5   3  10  113547   11289   1
   6   3  10    -967   18785   1
   7   3  10   12575    3311   1
  -2  -3 -16   12549    3874  -2
   8   3  10   12549    3874   1
   9   3  10   82614    5569   1
 -12   4  10   33396    4957   1
 -11   4  10   24857   14796   1
 -10  -4  10    4922    5810  -2
 -10   4  10    4922    5810   1
  -9   4  10   98993    7451   1
  -8   4  10   20591    6146   1
  -7   4  10   90240    7671   1
  -6   4  10  161591    6887   1
  -5   4  10     468    3973   1
  -4   4  10   27415    2471   1
  -3   4  10    3929    2642   1
  -2   4  10    2694    3189   1
  -6  -4  -3  548505   14980  -2
  -1   4  10  548505   14980   1
   0   4  10    2557    4124   1
  -5  -4  -6   14887    5166  -2
   1   4  10   14887    5166   1
   2   4  10  100453    9116   1
   3   4  10  282554    9266   1
   4   4  10   54174    5029   1
   5   4  10  108367   13715   1
   6   4  10   18626    5298   1
   7   4  10   77057   15465   1
  -2  -4 -16   82376    8497  -2
   8   4  10   82376    8497   1
   9   4  10  114571    7536   1
 -12   5  10      45    2226   1
 -11   5  10   22336    6258   1
 -10  -5  10     692    7119  -2
 -10   5  10     692    7119   1
  -9   5  10     891    4025   1
  -8   5  10   16844    4189   1
  -7   5  10  136470    7242   1
  -6   5  10  282583   10787   1
  -5   5  10  283549    7370   1
  -4   5  10    3141    2030   1
  -3   5  10   41370    6189   1
  -2   5  10   73553    5739   1
  -6  -5  -3   84595    8612  -2
  -1   5  10   84595    8612   1
   0   5  10     167    3547   1
  -5  -5  -6  894770   21367  -2
   1   5  10  894770   21367   1
   2   5  10   67494    6004   1
   3   5  10  205743    9595   1
   4   5  10    4948    7030   1
   5   5  10    7592    7318   1
   6   5  10  135278    5306   1
   7   5  10    1722    6043   1
  -2  -5 -16   50570   11045  -2
   8   5  10   50570   11045   1
   9   5  10    8223    5530   1
 -11   6  10    1651   13395   1
 -10  -6  10   12469    3041  -2
 -10   6  10   12469    3041   1
  -9   6  10  253005   11210   1
  -8   6  10   61833    9503   1
  -7   6  10  353243   16086   1
  -6   6  10   24575    2959   1
  -5   6  10   32969    5100   1
  -4   6  10  109032    4152   1
  -3   6  10    1783    2125   1
  -2   6  10  334510    8430   1
  -6  -6  -3  442776   16508  -2
  -1   6  10  442776   16508   1
   0   6  10  117316    4347   1
  -5  -6  -6    6886    5156  -2
   1   6  10    6886    5156   1
   2   6  10   16712    3005   1
   3   6  10   27941    8426   1
   4   6  10    7938    3241   1
   5   6  10   20627    5864   1
   6   6  10   91202    5778   1
   7   6  10   95638    6886   1
  -2  -6 -16  142805   14163  -2
   8   6  10  142805   14163   1
   9   6  10  267032   22994   1
 -11   7  10   84536    4756   1
 -10  -7  10  153490    5882  -2
 -10   7  10  153490    5882   1
  -9   7  10   89331    6726   1
  -8   7  10   66140    3793   1
  -7   7  10   71243    6064   1
  -6   7  10   12142    4022   1
  -5   7  10  163537    8272   1
  -4   7  10    2441    6070   1
  -3   7  10   23814    3185   1
  -2   7  10   14100    2248   1
  -6  -7  -3   37265    6248  -2
  -1   7  10   37265    6248   1
   0   7  10   47553    7110   1
  -5  -7  -6  431274   13250  -2
   1   7  10  431274   13250   1
   2   7  10  105945    4402   1
   3   7  10   50775    6167   1
   4   7  10   41425   10438   1
   5   7  10   95807   12368   1
   6   7  10   88937    4232   1
   7   7  10   84105   10980   1
  -2  -7 -16   39728   20278  -2
   8   7  10   39728   20278   1
 -11   8  10   84306    5089   1
 -10  -8  10    3372    2819  -2
 -10   8  10    3372    2819   1
  -9   8  10   72909   11032   1
  -8   8  10  187459   11640   1
  -7   8  10   54219    5841   1
  -6   8  10   26859    2437   1
  -5   8  10   89077    4375   1
  -4   8  10   -1379    1539   1
  -3   8  10  403108   14471   1
  -2   8  10   22709    8161   1
  -6  -8  -3  616671   15776  -2
  -1   8  10  616671   15776   1
   0   8  10     759    4302   1
  -5  -8  -6    9348    4307  -2
   1   8  10    9348    4307   1
   2   8  10    3586    5620   1
   3   8  10   90715    6788   1
   4   8  10   21008    5726   1
   5   8  10   72332   12280   1
   6   8  10   10660   11445   1
   7   8  10   83809   75047   1
  -2  -8 -16   51619    5207  -2
   8   8  10   51619    5207   1
 -10  -9  10  344031    9924  -2
 -10   9  10  344031    9924   1
  -9   9  10  180413   15066   1
  -8   9  10  145007    7398   1
  -7   9  10    3072    1930   1
  -6   9  10    -984    4805   1
  -5   9  10  199289    7245   1
  -4   9  10    2339    3075   1
  -3   9  10  127921   11189   1
  -2   9  10    2644    3110   1
  -6  -9  -3  129628    6392  -2
  -1   9  10  129628    6392   1
   0   9  10   52395    7675   1
  -5  -9  -6    9028    5464  -2
   1   9  10    9028    5464   1
   2   9  10    2820    3776   1
   3   9  10  103023    9907   1
   4   9  10   81316   13077   1
   5   9  10  367488   12601   1
   6   9  10   93669   16464   1
   7   9  10  225745   14006   1
 -10 -10  10    -953    2808  -2
 -10  10  10    -953    2808   1
  -9  10  10   81877   11771   1
  -8  10  10    1898    4884   1
  -7  10  10   64706    8413   1
  -6  10  10    3008   11259   1
  -5  10  10   67661    3275   1
  -4  10  10  113103    7303   1
  -3  10  10  122445    5427   1
  -2  10  10  272607   11019   1
  -6 -10  -3  172349    9915  -2
  -1  10  10  172349    9915   1
   0  10  10   75949    5107   1
  -5 -10  -6    2354    6507  -2
   1  10  10    2354    6507   1
   2  10  10   42489    3070   1
   3  10  10   27904    3610   1
   4  10  10   39661    5659   1
   5  10  10   20159    4918   1
   6  10  10   24149    9566   1
   7  10  10    9807    5025   1
  -9  11  10   39399  166241   1
  -8  11  10   15884    3104   1
  -7  11  10    4030    2501   1
  -6  11  10   44211    3171   1
  -5  11  10    4649   26687   1
  -4  11  10   86678    5980   1
  -3  11  10  120739    7441   1
  -2  11  10   33146    5257   1
  -6 -11  -3  189819    7426  -2
  -1  11  10  189819    7426   1
   0  11  10    7697    2777   1
  -5 -11  -6  367597   23072  -2
   1  11  10  367597   23072   1
   2  11  10   74179    8652   1
   3  11  10  383676   18484   1
   4  11  10   35266    3410   1
   5  11  10   93561    7102   1
   6  11  10  118161    8979   1
  -8  12  10   40607   12484   1
  -7  12  10   39918   12077   1
  -6  12  10  177686   11390   1
  -5  12  10  174857    7198   1
  -4  12  10    1643    2896   1
  -3  12  10   95568    6318   1
  -2  12  10   54812    5396   1
  -6 -12  -3  138215   10697  -2
  -1  12  10  138215   10697   1
   0  12  10    8574    3421   1
  -5 -12  -6   39477   11106  -2
   1  12  10   39477   11106   1
   2  12  10   51491    6181   1
   3  12  10   38463    4935   1
   4  12  10   64845    6190   1
   5  12  10    9251    5813   1
   6  12  10   32464   14543   1
  -7  13  10    8402   11259   1
  -6  13  10  140460   15770   1
  -5  13  10   10311    8428   1
  -4  13  10  124825   10223   1
  -3  13  10    5918    5403   1
  -2  13  10   14503    4388   1
  -6 -13  -3   37422   10288  -2
  -1  13  10   37422   10288   1
   0  13  10   92197    9694   1
  -5 -13  -6    9930    2462  -2
   1  13  10    9930    2462   1
   2  13  10  241728   14585   1
   3  13  10    9852   12010   1
   4  13  10  175061   12854   1
  -6  14  10  190145   20856   1
  -5  14  10   89464    6112   1
  -4  14  10    8067   14650   1
  -3  14  10   29760    4329   1
  -2  14  10   64135   10642   1
  -6 -14  -3   80248   16739  -2
  -1  14  10   80248   16739   1
  -4  15  10   52272   49577   1
  -3  15  10   78148   10415   1
  -2  15  10   63260   21904   1
  -6 -15  -3   55670    6326  -2
  -1  15  10   55670    6326   1
   0  15  10  143535   12385   1
  -5 -15  -6  325334   45173  -2
   1  15  10  325334   45173   1
   2  15  10  261372   18202   1
 -11   0  11  326753   28502  -2
 -11   0  11  326753   28502   1
  -9   0  11   66913   18700   1
  -7   0  11  556695   23547   1
  -5   0  11  -28376   27424   1
  -3   0  11   25733    2442   1
  -1   0  11  192519   13135   1
   1   0  11   28739    7525   1
   3   0  11  114832   17643   1
   5   0  11  994396   78168   1
  -3   0 -15   90773   30294  -2
   7   0  11   90773   30294   1
  -2   0 -18   20554    5107  -2
   9   0  11   20554    5107   1
 -12   1  11    6527   12731   1
 -11  -1  11   89188    7796  -2
 -11   1  11   89188    7796   1
 -10   1  11   46093   12705   1
  -9   1  11  243593    7681   1
  -8   1  11    4697    2937   1
  -7   1  11  159748    6252   1
  -6   1  11   34873    2928   1
  -5   1  11    4219    3303   1
  -4   1  11  341335   14761   1
  -3   1  11  347133    8261   1
  -7  -1  -2  607517   17756  -2
  -2   1  11  607517   17756   1
  -1   1  11  218091    6153   1
  -6  -1  -5 1191041   23726  -2
   0   1  11 1191041   23726   1
   1   1  11   29566    4331   1
   2   1  11  186504    4604   1
   3   1  11  324861   13999   1
   4   1  11   65077    6348   1
   5   1  11  202802    7942   1
   6   1  11   64513   12000   1
  -3  -1 -15   49912    9869  -2
   7   1  11   49912    9869   1
   8   1  11   19996   15664   1
  -2  -1 -18   99042   12762  -2
   9   1  11   99042   12762   1
 -12   2  11  101437   17057   1
 -11  -2  11  175908   12343  -2
 -11   2  11  175908   12343   1
 -10   2  11   69185   11968   1
  -9   2  11   55754    6620   1
  -8   2  11  181662    7064   1
  -7   2  11   40425    4944   1
  -6   2  11  190380   10117   1
  -5   2  11  291015    7859   1
  -4   2  11  140131    8809   1
  -3   2  11   94165    6179   1
  -7  -2  -2  253928    7336  -2
  -2   2  11  253928    7336   1
  -1   2  11  154485   10534   1
  -6  -2  -5   94000    6441  -2
   0   2  11   94000    6441   1
   1   2  11  381809   10105   1
   2   2  11   32749    5725   1
   3   2  11   68535    3039   1
   4   2  11  414633   14832   1
   5   2  11  154918   12350   1
   6   2  11  205825   16124   1
  -3  -2 -15   -9758   52450  -2
   7   2  11   -9758   52450   1
   8   2  11  135397   10409   1
  -2  -2 -18   56099    5000  -2
   9   2  11   56099    5000   1
 -12   3  11   -1224   11335   1
 -11  -3  11   71627   12120  -2
 -11   3  11   71627   12120   1
 -10   3  11   87711    9625   1
  -9   3  11   21371    9854   1
  -8   3  11  121059    6565   1
  -7   3  11   18992    7176   1
  -6   3  11   95223    5939   1
  -5   3  11   33772    2209   1
  -4   3  11  396372    8532   1
  -3   3  11   15447    3888   1
  -7  -3  -2  327453    9545  -2
  -2   3  11  327453    9545   1
  -1   3  11   -2850    3149   1
  -6  -3  -5   51244    5618  -2
   0   3  11   51244    5618   1
   1   3  11  496683   15057   1
   2   3  11   49107    6970   1
   3   3  11   99746    3310   1
   4   3  11   95776   14141   1
   5   3  11   47287    4558   1
   6   3  11   -2676    4689   1
  -3  -3 -15  136508   12759  -2
   7   3  11  136508   12759   1
   8   3  11   65837    4927   1
  -2  -3 -18  116429    8859  -2
   9   3  11  116429    8859   1
 -12   4  11   16175    5602   1
 -11  -4  11    6103    6329  -2
 -11   4  11    6103    6329   1
 -10   4  11   10970    8334   1
  -9   4  11   18014    5278   1
  -8   4  11   68897    5140   1
  -7   4  11   54599    5808   1
  -6   4  11  193847   10095   1
  -5   4  11   91518    4743   1
  -4   4  11  519746   16089   1
  -3   4  11   32287    3698   1
  -7  -4  -2   54449    5684  -2
  -2   4  11   54449    5684   1
  -1   4  11  170966    8602   1
  -6  -4  -5  572896   21253  -2
   0   4  11  572896   21253   1
   1   4  11   47881    6212   1
   2   4  11  241340   11773   1
   3   4  11  181825    5205   1
   4   4  11    -228    4807   1
   5   4  11   11134    4211   1
   6   4  11    2196    7055   1
  -3  -4 -15   49760    7017  -2
   7   4  11   49760    7017   1
   8   4  11   72574   10231   1
  -2  -4 -18   56600   23422  -2
   9   4  11   56600   23422   1
 -11  -5  11   18253    8194  -2
 -11   5  11   18253    8194   1
 -10   5  11    1789    4991   1
  -9   5  11   35246    6933   1
  -8   5  11   64486   12374   1
  -7   5  11   27220    5130   1
  -6   5  11   68207    7900   1
  -5   5  11   16336    3791   1
  -4   5  11   19565    3043   1
  -3   5  11   24293   10762   1
  -7  -5  -2  205144   10830  -2
  -2   5  11  205144   10830   1
  -1   5  11   -1955    3086   1
  -6  -5  -5  231900    8394  -2
   0   5  11  231900    8394   1
   1   5  11  108484    5716   1
   2   5  11  755733   29786   1
   3   5  11    3617    4659   1
   4   5  11  244117   15501   1
   5   5  11  -45028   50507   1
   6   5  11    1482    4931   1
  -3  -5 -15    8127   10955  -2
   7   5  11    8127   10955   1
   8   5  11  127635   15410   1
 -11  -6  11   81900    7983  -2
 -11   6  11   81900    7983   1
 -10   6  11   11683   11334   1
  -9   6  11   72232    8896   1
  -8   6  11  138753    6356   1
  -7   6  11    1453    4646   1
  -6   6  11  440368   14236   1
  -5   6  11   77598    6783   1
  -4   6  11  424398    9556   1
  -3   6  11  202020   13532   1
  -7  -6  -2   48037    5409  -2
  -2   6  11   48037    5409   1
  -1   6  11   11365    3672   1
  -6  -6  -5  317989   13167  -2
   0   6  11  317989   13167   1
   1   6  11   23232    2576   1
   2   6  11   82487    6731   1
   3   6  11   24040    3751   1
   4   6  11    2200    4919   1
   5   6  11   69869    9377   1
   6   6  11   11489   20447   1
  -3  -6 -15  150787   24941  -2
   7   6  11  150787   24941   1
   8   6  11    1724    7772   1
 -11  -7  11   20821    3124  -2
 -11   7  11   20821    3124   1
 -10   7  11   16251    3919   1
  -9   7  11   24287   14596   1
  -8   7  11   78107    7402   1
  -7   7  11  104010    7859   1
  -6   7  11   16873    4535   1
  -5   7  11  107553    7489   1
  -4   7  11  220415    9918   1
  -3   7  11   15178    5201   1
  -7  -7  -2  627703   17797  -2
  -2   7  11  627703   17797   1
  -1   7  11  251766   10390   1
  -6  -7  -5    5542    4047  -2
   0   7  11    5542    4047   1
   1   7  11  434319   10751   1
   2   7  11   35977    6420   1
   3   7  11  271353   14280   1
   4   7  11    5013    3681   1
   5   7  11  103473   14858   1
   6   7  11   23412   11697   1
  -3  -7 -15  137082  115707  -2
   7   7  11  137082  115707   1
   8   7  11   15789   16745   1
 -10   8  11  188083    8134   1
  -9   8  11    7165    3408   1
  -8   8  11   61975    7299   1
  -7   8  11   95303    9572   1
  -6   8  11    7353    6039   1
  -5   8  11   72900    4226   1
  -4   8  11    3269    4712   1
  -3   8  11   29309    2714   1
  -7  -8  -2  241556   13098  -2
  -2   8  11  241556   13098   1
  -1   8  11  190132   16281   1
  -6  -8  -5   74738    9935  -2
   0   8  11   74738    9935   1
   1   8  11  232239   13136   1
   2   8  11   14556    5166   1
   3   8  11   50233    4694   1
   4   8  11  100941   10507   1
   5   8  11    7733   15124   1
   6   8  11  361741   23036   1
  -3  -8 -15   35425    9632  -2
   7   8  11   35425    9632   1
 -10   9  11  183022    7561   1
  -9   9  11   56502    8322   1
  -8   9  11   88373   13530   1
  -7   9  11   34530    3000   1
  -6   9  11   52038    3782   1
  -5   9  11    8335    2141   1
  -4   9  11   52291    6237   1
  -3   9  11  330313   13838   1
  -7  -9  -2  140237    4233  -2
  -2   9  11  140237    4233   1
  -1   9  11  281866   11618   1
  -6  -9  -5  153493   12432  -2
   0   9  11  153493   12432   1
   1   9  11   28300    8453   1
   2   9  11    5875   10956   1
   3   9  11   66036   11535   1
   4   9  11   12070    5462   1
   5   9  11   12610    2478   1
   6   9  11   37203   16627   1
  -3  -9 -15   45879    5993  -2
   7   9  11   45879    5993   1
  -9  10  11  257024   17195   1
  -8  10  11   45235   58638   1
  -7  10  11   65342    8777   1
  -6  10  11   51483    5398   1
  -5  10  11    2330    4982   1
  -4  10  11    8081   11122   1
  -3  10  11   43019    7118   1
  -7 -10  -2   56190    5143  -2
  -2  10  11   56190    5143   1
  -1  10  11  112950    6176   1
  -6 -10  -5   44037    5446  -2
   0  10  11   44037    5446   1
   1  10  11    2075    3306   1
   2  10  11  158256   13602   1
   3  10  11   89178   10936   1
   4  10  11    6084    2828   1
   5  10  11  331530   11202   1
   6  10  11   11807    2337   1
  -9  11  11   68079    5218   1
  -8  11  11    7263    3713   1
  -7  11  11   52606   11406   1
  -6  11  11    7539    6966   1
  -5  11  11   27424    4973   1
  -4  11  11   10290    7336   1
  -3  11  11  470989   13551   1
  -7 -11  -2  135302    4732  -2
  -2  11  11  135302    4732   1
  -1  11  11  108952    7926   1
  -6 -11  -5   14440   20055  -2
   0  11  11   14440   20055   1
   1  11  11    5755    3083   1
   2  11  11   99925    4565   1
   3  11  11   12373    2453   1
   4  11  11    6753    2279   1
   5  11  11   24312    3556   1
   6  11  11   13586    4943   1
  -8  12  11    8698   10839   1
  -7  12  11  114724    5370   1
  -6  12  11   34181    7152   1
  -5  12  11  468876   15166   1
  -4  12  11  103464   10583   1
  -3  12  11   30798    2962   1
  -7 -12  -2   40660    2607  -2
  -2  12  11   40660    2607   1
  -1  12  11   57797    7532   1
  -6 -12  -5   10896    3544  -2
   0  12  11   10896    3544   1
   1  12  11  197972   11332   1
   2  12  11   49478    8678   1
   3  12  11   85558    6317   1
   4  12  11   90538   11494   1
  -7  13  11   27478   11785   1
  -6  13  11   11442    7695   1
  -5  13  11  114776   12945   1
  -4  13  11   53797    9972   1
  -3  13  11   34337    7574   1
  -7 -13  -2   69799    5838  -2
  -2  13  11   69799    5838   1
  -1  13  11   39534    5042   1
  -6 -13  -5    6155    5820  -2
   0  13  11    6155    5820   1
   1  13  11  225584   17025   1
   2  13  11  203661    8762   1
   3  13  11  277000   11713   1
   4  13  11  114230    7806   1
  -5  14  11  204240   16798   1
  -4  14  11   56409   19387   1
  -3  14  11   76829   27235   1
  -7 -14  -2   44881    8098  -2
  -2  14  11   44881    8098   1
  -1  14  11   28332    6107   1
   1  14  11  219973   12803   1
   2  14  11   10602   13699   1
  -3  15  11  236546   11825   1
  -7 -15  -2  128626   12010  -2
  -2  15  11  128626   12010   1
  -1  15  11  318629   17685   1
  -6 -15  -5   97538   17686  -2
   0  15  11   97538   17686   1
 -12   0  12  166685   47802  -2
 -12   0  12  166685   47802   1
 -10   0  12  920363   31304   1
  -8   0  12  361029   14651   1
  -6   0  12    1628    3247   1
  -4   0  12  242020   10155   1
  -2   0  12  242783   14887   1
   0   0  12   43241   12898   1
   2   0  12   23766    4564   1
   4   0  12  128300   58402   1
  -4   0 -14  160344    8792  -2
   6   0  12  160344    8792   1
  -3   0 -17  266120   50780  -2
   8   0  12  266120   50780   1
 -12  -1  12  108959   19209  -2
 -12   1  12  108959   19209   1
 -11   1  12   30489   33625   1
 -10   1  12   86130    5151   1
  -9   1  12   -1268    6060   1
  -8   1  12   73836    9244   1
  -7   1  12   13384    6142   1
  -6   1  12    4005    3622   1
  -5   1  12   22376    5039   1
  -4   1  12   20797    2681   1
  -8  -1  -1  136405    5076  -2
  -3   1  12  136405    5076   1
  -2   1  12  382188   12532   1
  -7  -1  -4  160094   19743  -2
  -1   1  12  160094   19743   1
   0   1  12  166465    7243   1
   1   1  12     384    5222   1
   2   1  12    2717    6494   1
   3   1  12   67737    7902   1
   4   1  12   46130   15880   1
   5   1  12   39421    9241   1
  -4  -1 -14  132512   11717  -2
   6   1  12  132512   11717   1
   7   1  12   17955   36154   1
  -3  -1 -17   21378   45776  -2
   8   1  12   21378   45776   1
 -11   2  12  127919   10201   1
 -10   2  12   12662    8591   1
  -9   2  12  190094   11861   1
  -8   2  12   31666    5636   1
  -7   2  12   63201    8659   1
  -6   2  12    2057    3830   1
  -5   2  12  100077    8655   1
  -4   2  12  150930    6152   1
  -8  -2  -1  141664    6773  -2
  -3   2  12  141664    6773   1
  -2   2  12   50476    5590   1
  -7  -2  -4  219448    9156  -2
  -1   2  12  219448    9156   1
   0   2  12  124696    5193   1
   1   2  12   21427    5725   1
   2   2  12  333169   12985   1
   3   2  12   87555    8324   1
   4   2  12  191373   10219   1
   5   2  12  149721   12365   1
  -4  -2 -14   51468    8861  -2
   6   2  12   51468    8861   1
   7   2  12  -14059   60918   1
  -3  -2 -17    3705   10812  -2
   8   2  12    3705   10812   1
 -11   3  12   18729   13942   1
 -10   3  12    3976    9595   1
  -9   3  12   32219    6020   1
  -8   3  12  359396   17237   1
  -7   3  12   15163    8012   1
  -6   3  12  681189   21874   1
  -5   3  12   40069    4026   1
  -4   3  12  623931   12441   1
  -8  -3  -1  360079   13179  -2
  -3   3  12  360079   13179   1
  -2   3  12   70974    5528   1
  -7  -3  -4  617421   20831  -2
  -1   3  12  617421   20831   1
   0   3  12   98898    7859   1
   1   3  12   60837    5754   1
   2   3  12   35639    6859   1
   3   3  12    1571    3831   1
   4   3  12   31715    5375   1
   5   3  12    1417    7690   1
  -4  -3 -14  115397    5367  -2
   6   3  12  115397    5367   1
   7   3  12   24640   14454   1
  -3  -3 -17   33361   18441  -2
   8   3  12   33361   18441   1
 -11   4  12    -800    2070   1
 -10   4  12    5335    9159   1
  -9   4  12    9635    8181   1
  -8   4  12    3057    6986   1
  -7   4  12    3884    5064   1
  -6   4  12   19573   13721   1
  -5   4  12  374495    8728   1
  -4   4  12   47653    2882   1
  -8  -4  -1  135693   13251  -2
  -3   4  12  135693   13251   1
  -2   4  12    2577    5687   1
  -7  -4  -4   10572    6136  -2
  -1   4  12   10572    6136   1
   0   4  12   79240    5214   1
   1   4  12  185326   16166   1
   2   4  12   14131    8106   1
   3   4  12   25031    7138   1
   4   4  12  113080   15816   1
   5   4  12   15055   12795   1
  -4  -4 -14   22097    6727  -2
   6   4  12   22097    6727   1
   7   4  12   24617   18237   1
  -3  -4 -17   20625    8131  -2
   8   4  12   20625    8131   1
 -11   5  12   77151    6621   1
 -10   5  12   30341   24999   1
  -9   5  12   36400    7249   1
  -8   5  12    3343    5524   1
  -7   5  12  527364   19935   1
  -6   5  12   -1504    4137   1
  -5   5  12  624115   19841   1
  -4   5  12    3311    4143   1
  -8  -5  -1  202915    7367  -2
  -3   5  12  202915    7367   1
  -2   5  12  124515   11131   1
  -7  -5  -4   72019    9906  -2
  -1   5  12   72019    9906   1
   0   5  12  105890    9747   1
   1   5  12   98828    8524   1
   2   5  12  152899   14842   1
   3   5  12   13930   11488   1
   4   5  12   18501   23832   1
   5   5  12   22605   14605   1
  -4  -5 -14   52339   10375  -2
   6   5  12   52339   10375   1
   7   5  12    1263   13884   1
  -3  -5 -17   73515   39965  -2
   8   5  12   73515   39965   1
 -11   6  12   39021    3764   1
 -10   6  12   14234   34152   1
  -9   6  12    7898    3019   1
  -8   6  12   37727    5948   1
  -7   6  12    1196    3579   1
  -6   6  12   37985    4999   1
  -5   6  12  298736   12149   1
  -4   6  12    -771    6477   1
  -8  -6  -1  129471    6373  -2
  -3   6  12  129471    6373   1
  -2   6  12  167213   11770   1
  -7  -6  -4   15233    7318  -2
  -1   6  12   15233    7318   1
   0   6  12  175616    7781   1
   1   6  12  577280   27554   1
   2   6  12   80578    7687   1
   3   6  12  219550    7876   1
   4   6  12   90852   12729   1
   5   6  12  127181   17626   1
  -4  -6 -14   66765   12858  -2
   6   6  12   66765   12858   1
   7   6  12   16173    7439   1
 -10   7  12    4105    2332   1
  -9   7  12    3558    6380   1
  -8   7  12   29421    6853   1
  -7   7  12  123007   12892   1
  -6   7  12   60928    8390   1
  -5   7  12  111553    5089   1
  -4   7  12   13061    4020   1
  -8  -7  -1   36213    6721  -2
  -3   7  12   36213    6721   1
  -2   7  12   26916    4334   1
  -7  -7  -4  246029   12371  -2
  -1   7  12  246029   12371   1
   0   7  12    4636    9964   1
   1   7  12   67634    4851   1
   2   7  12   12488   22467   1
   3   7  12    2276    3413   1
   4   7  12   55402   15494   1
   5   7  12  153986   20511   1
  -4  -7 -14  118563   18355  -2
   6   7  12  118563   18355   1
   7   7  12   93043    9861   1
 -10   8  12    4427    2603   1
  -9   8  12  200377   13696   1
  -8   8  12    2923    2098   1
  -7   8  12  168337   12217   1
  -6   8  12     544    4765   1
  -5   8  12   73304   10767   1
  -4   8  12   56930    3597   1
  -8  -8  -1  300016   11901  -2
  -3   8  12  300016   11901   1
  -2   8  12    9087    3943   1
  -7  -8  -4  217421    7890  -2
  -1   8  12  217421    7890   1
   0   8  12  169697    5797   1
   1   8  12     605    4951   1
   2   8  12   45682    7835   1
   3   8  12   94063   11549   1
   4   8  12    2801    4603   1
   5   8  12   66711   20875   1
  -4  -8 -14   25600   27394  -2
   6   8  12   25600   27394   1
   7   8  12  171966   13321   1
  -9   9  12   23854    3286   1
  -8   9  12    2343    4743   1
  -7   9  12   25477    6614   1
  -6   9  12   25887    9107   1
  -5   9  12    1451    4474   1
  -4   9  12    7370    5126   1
  -8  -9  -1  102359   10862  -2
  -3   9  12  102359   10862   1
  -2   9  12   67124   12628   1
  -7  -9  -4  446170   14310  -2
  -1   9  12  446170   14310   1
   0   9  12   58892    8705   1
   1   9  12  289317   12471   1
   2   9  12   10729    4139   1
   3   9  12    9033    9294   1
   4   9  12   81251   12037   1
   5   9  12   91497   19822   1
  -4  -9 -14  106123    6926  -2
   6   9  12  106123    6926   1
  -9  10  12    6504    2374   1
  -8  10  12   92875    8381   1
  -7  10  12   48562   10604   1
  -6  10  12   37399    7696   1
  -5  10  12   34755    5530   1
  -4  10  12   72288    4481   1
  -8 -10  -1   27782    8763  -2
  -3  10  12   27782    8763   1
  -2  10  12  111740    7765   1
  -7 -10  -4  123459    5879  -2
  -1  10  12  123459    5879   1
   0  10  12   11263    6139   1
   1  10  12   76535    3952   1
   2  10  12    8555    3764   1
   3  10  12   75439    7939   1
   4  10  12  127824   14473   1
   5  10  12   63421    5712   1
  -8  11  12    9044   16292   1
  -7  11  12  117793    8073   1
  -6  11  12   27518    9867   1
  -5  11  12  365143   19394   1
  -4  11  12    7235    3709   1
  -8 -11  -1  223895    6320  -2
  -3  11  12  223895    6320   1
  -2  11  12  225407   11883   1
  -7 -11  -4   82683    9637  -2
  -1  11  12   82683    9637   1
   0  11  12  263467   13523   1
   1  11  12   10064    3269   1
   2  11  12   10883    2460   1
   3  11  12   34043    5419   1
   4  11  12   89125   18751   1
   5  11  12  107326    7775   1
  -7  12  12   18840    3651   1
  -6  12  12   14268   12044   1
  -5  12  12   72302    8780   1
  -4  12  12  108298    9336   1
  -8 -12  -1   93299   10779  -2
  -3  12  12   93299   10779   1
  -2  12  12  108795   15230   1
  -7 -12  -4    7510    7345  -2
  -1  12  12    7510    7345   1
   0  12  12   64387    8235   1
   1  12  12   69539   16516   1
   2  12  12  153704    9199   1
   3  12  12  173930    8960   1
   4  12  12  202384   29415   1
  -6  13  12  161410   27048   1
  -5  13  12    6453   15153   1
  -4  13  12  277228    8303   1
  -8 -13  -1    8168   16625  -2
  -3  13  12    8168   16625   1
  -2  13  12     940   15163   1
  -7 -13  -4    6294   11112  -2
  -1  13  12    6294   11112   1
   0  13  12   80650   11471   1
   3  13  12    4470    3900   1
  -4  14  12  101581   19543   1
  -8 -14  -1   12684   12441  -2
  -3  14  12   12684   12441   1
  -2  14  12   41314    7667   1
  -7 -14  -4   73829   17491  -2
  -1  14  12   73829   17491   1
   0  14  12  179722   24113   1
   1  14  12  314627   12511   1
 -11   0  13   84928   34111   1
  -9   0  13  206073   28044   1
  -7   0  13  209304   16552   1
  -5   0  13   42321    9356   1
  -3   0  13  352479   11780   1
  -1   0  13  478623   18130   1
   1   0  13  246831   15864   1
   3   0  13  118049   19737   1
  -5   0 -13   16742   16902  -2
   5   0  13   16742   16902   1
  -4   0 -16  169915   15387  -2
   7   0  13  169915   15387   1
 -11   1  13  225623   16911   1
 -10   1  13  138978   16985   1
  -9   1  13  171048    8642   1
  -8   1  13  218343    8760   1
  -7   1  13    3495    7559   1
  -6   1  13  333905   13615   1
  -5   1  13   73986    7371   1
  -9  -1   0  207377    6086  -2
  -4   1  13  207377    6086   1
  -3   1  13   15398    4592   1
  -2   1  13  548061   18341   1
  -1   1  13     840    3275   1
   0   1  13   68402    5045   1
   1   1  13    -234    7056   1
   2   1  13   14780    6912   1
   3   1  13  140363   11971   1
   4   1  13    9745    6909   1
  -5  -1 -13   19897    3306  -2
   5   1  13   19897    3306   1
   6   1  13  110233   11619   1
  -4  -1 -16  158706   24227  -2
   7   1  13  158706   24227   1
   8   1  13   84635   25333   1
 -11   2  13   18662   25069   1
 -10   2  13   56358   18505   1
  -9   2  13   27433    8363   1
  -8   2  13   27268    5733   1
  -7   2  13   23656    5369   1
  -6   2  13   18907   11095   1
  -5   2  13   21170    3507   1
  -9  -2   0  278270    9629  -2
  -4   2  13  278270    9629   1
  -3   2  13  267731   12219   1
  -2   2  13  486117   11613   1
  -1   2  13   15163    8837   1
   0   2  13  233050    7859   1
   1   2  13   20190    6731   1
   2   2  13  215977    9183   1
   3   2  13   58651    8603   1
   4   2  13  103486   17757   1
  -5  -2 -13  152894   19194  -2
   5   2  13  152894   19194   1
   6   2  13    3626    7998   1
  -4  -2 -16   24988   25147  -2
   7   2  13   24988   25147   1
   8   2  13    1080   20958   1
 -11   3  13   14665    6858   1
 -10   3  13   87412   17318   1
  -9   3  13   16205    8163   1
  -8   3  13   10169    7540   1
  -7   3  13   47674    3654   1
  -6   3  13   94238    6611   1
  -5   3  13  290085   10924   1
  -9  -3   0  203175   16587  -2
  -4   3  13  203175   16587   1
  -3   3  13   87274    8301   1
  -2   3  13  144800    9165   1
  -1   3  13   35218    4471   1
   0   3  13  109400    5696   1
   1   3  13  203709    6558   1
   2   3  13   48111    6597   1
   3   3  13  331847   20421   1
   4   3  13   51501   10946   1
  -5  -3 -13  125740   14438  -2
   5   3  13  125740   14438   1
   6   3  13   63344   17015   1
  -4  -3 -16   29346   27519  -2
   7   3  13   29346   27519   1
 -11   4  13  129781    6510   1
 -10   4  13   42192   10772   1
  -9   4  13    5550    5413   1
  -8   4  13   28385    6048   1
  -7   4  13  260872   13235   1
  -6   4  13  226793   14853   1
  -5   4  13  113685    5523   1
  -9  -4   0   14656    4371  -2
  -4   4  13   14656    4371   1
  -3   4  13   72760    6421   1
  -2   4  13   42269    9508   1
  -1   4  13   11319    3025   1
   0   4  13   12187    4496   1
   1   4  13    5465    6044   1
   2   4  13   85758    4107   1
   3   4  13   58320    4352   1
   4   4  13    6043   46490   1
  -5  -4 -13   63142    7593  -2
   5   4  13   63142    7593   1
   6   4  13  -78901   52601   1
  -4  -4 -16   48563   25891  -2
   7   4  13   48563   25891   1
 -10   5  13    2229    2032   1
  -9   5  13    2536    4169   1
  -8   5  13     864    6539   1
  -7   5  13   15434    3465   1
  -6   5  13  347974   12892   1
  -5   5  13  144298    5923   1
  -9  -5   0  331702   14514  -2
  -4   5  13  331702   14514   1
  -3   5  13  124074   10544   1
  -8  -5  -3   39378    5397  -2
  -2   5  13   39378    5397   1
  -1   5  13    4320    2630   1
   0   5  13   22285    5629   1
   1   5  13   46702    8034   1
   2   5  13  170100   14969   1
   3   5  13    7029   11340   1
   4   5  13  138410   14907   1
  -5  -5 -13   14224   14577  -2
   5   5  13   14224   14577   1
   6   5  13   18680   20411   1
  -4  -5 -16    3542    7117  -2
   7   5  13    3542    7117   1
 -10   6  13   67950    4295   1
  -9   6  13   11650    7539   1
  -8   6  13   13997    6769   1
  -7   6  13   -1337    5869   1
  -6   6  13  174748   12731   1
  -5   6  13   46863    4884   1
  -9  -6   0  118272    5823  -2
  -4   6  13  118272    5823   1
  -3   6  13  183841   10439   1
  -8  -6  -3   28684    7359  -2
  -2   6  13   28684    7359   1
  -1   6  13  201720    7513   1
   0   6  13   61622    5372   1
   1   6  13  106055   14210   1
   2   6  13   81974    4585   1
   3   6  13   10906    9446   1
   4   6  13   73793   17863   1
  -5  -6 -13   11798   16673  -2
   5   6  13   11798   16673   1
   6   6  13   55488   17571   1
  -4  -6 -16  132609   11326  -2
   7   6  13  132609   11326   1
 -10   7  13   81182    4916   1
  -9   7  13   90792   16177   1
  -8   7  13  130339    8839   1
  -7   7  13  154575    8832   1
  -6   7  13   36347    7367   1
  -5   7  13   79810    6623   1
  -9  -7   0  235692   13238  -2
  -4   7  13  235692   13238   1
  -3   7  13   67951    6947   1
  -8  -7  -3   95525   10964  -2
  -2   7  13   95525   10964   1
  -1   7  13  216760    8769   1
   0   7  13   65247    7627   1
   1   7  13     900    5642   1
   2   7  13   91111    9195   1
   3   7  13   59949    4162   1
   4   7  13    -254    4453   1
  -5  -7 -13   91517    6848  -2
   5   7  13   91517    6848   1
   6   7  13   63316    6643   1
  -9   8  13   32489    3374   1
  -8   8  13   83985    4176   1
  -7   8  13   11965   12172   1
  -6   8  13  217196   13635   1
  -5   8  13    1377    4794   1
  -9  -8   0   84053    4014  -2
  -4   8  13   84053    4014   1
  -3   8  13    6526    2243   1
  -8  -8  -3  222718   11550  -2
  -2   8  13  222718   11550   1
  -1   8  13   36250    5175   1
   0   8  13  732112   33728   1
   1   8  13  107497   12065   1
   2   8  13   81665   10122   1
   3   8  13   52074    8577   1
   4   8  13    5442    8643   1
  -5  -8 -13   74331    7996  -2
   5   8  13   74331    7996   1
   6   8  13   59483    4913   1
  -9   9  13  119753    7070   1
  -8   9  13  172786    8275   1
  -7   9  13  206142    6510   1
  -6   9  13   10234    2284   1
  -5   9  13   38183    8441   1
  -9  -9   0  165975    9906  -2
  -4   9  13  165975    9906   1
  -3   9  13   80756    7280   1
  -8  -9  -3   52416   16007  -2
  -2   9  13   52416   16007   1
  -1   9  13  108251   10053   1
   0   9  13   89746    9098   1
   1   9  13   86453   10299   1
   2   9  13    8010    4059   1
   3   9  13   11472   13017   1
   4   9  13   69769    4378   1
  -5  -9 -13   60949    5449  -2
   5   9  13   60949    5449   1
  -8  10  13   19133    2639   1
  -7  10  13  172358    5840   1
  -6  10  13   47089    7998   1
  -5  10  13   35359    5558   1
  -9 -10   0   68562    8710  -2
  -4  10  13   68562    8710   1
  -3  10  13  146698   13398   1
  -8 -10  -3   78162    9579  -2
  -2  10  13   78162    9579   1
  -1  10  13  376150   24346   1
   0  10  13   61711    6047   1
   1  10  13  268081   12905   1
   2  10  13   23974    6051   1
   3  10  13  108599    6134   1
   4  10  13  106539    6344   1
  -5 -10 -13    5315    3242  -2
   5  10  13    5315    3242   1
  -7  11  13   80934   34050   1
  -6  11  13   43837    8395   1
  -5  11  13   23431    7718   1
  -9 -11   0  130472    6270  -2
  -4  11  13  130472    6270   1
  -3  11  13   58226   10841   1
  -8 -11  -3   10522    9985  -2
  -2  11  13   10522    9985   1
  -1  11  13   13029    3781   1
   0  11  13   50143   11479   1
   1  11  13   85284    8248   1
   2  11  13  187392   10237   1
   3  11  13   18354    5808   1
   4  11  13  162977    8634   1
  -6  12  13   81814   40051   1
  -5  12  13   67586   13723   1
  -9 -12   0  101418   14481  -2
  -4  12  13  101418   14481   1
  -3  12  13   21666    9678   1
  -8 -12  -3  144796    9556  -2
  -2  12  13  144796    9556   1
  -1  12  13   15958    9390   1
   0  12  13   17228   18550   1
   1  12  13   54065    6293   1
   2  12  13  122906   12888   1
   3  12  13  118358   11469   1
  -9 -13   0   95944   38328  -2
  -4  13  13   95944   38328   1
  -3  13  13  283350   19116   1
  -8 -13  -3   22056   11456  -2
  -2  13  13   22056   11456   1
  -1  13  13   21914    9430   1
   0  13  13   88844    7694   1
   1  13  13  191586   18202   1
 -10   0  14  230033   22135   1
  -8   0  14   11182    7176   1
  -6   0  14    8001    3123   1
  -4   0  14   23211   10161   1
  -2   0  14  264535   15578   1
   0   0  14  116337   16757   1
   2   0  14  355051   24937   1
  -6   0 -12  -56696   78382  -2
   4   0  14  -56696   78382   1
  -5   0 -15  207541   37628  -2
   6   0  14  207541   37628   1
 -11   1  14   34111   18299   1
 -10   1  14  203379   21972   1
  -9   1  14   76893   10901   1
  -8   1  14  160496    8665   1
  -7   1  14   28357    4663   1
  -6   1  14  225235    8999   1
 -10  -1   1  219717    8247  -2
  -5   1  14  219717    8247   1
  -4   1  14   53922    3823   1
  -3   1  14  142009   11954   1
  -2   1  14   32680    5430   1
  -1   1  14  175386   11719   1
   0   1  14   25060    4356   1
   1   1  14  302865   18084   1
   2   1  14   55617    7176   1
   3   1  14  141359    6853   1
  -6  -1 -12  116508    7623  -2
   4   1  14  116508    7623   1
   5   1  14  112976   18814   1
  -5  -1 -15    8547   10162  -2
   6   1  14    8547   10162   1
   7   1  14   65787   29162   1
 -11   2  14   31483   12800   1
 -10   2  14  179587   15418   1
  -9   2  14   33905   12307   1
  -8   2  14   62172    3733   1
  -7   2  14   28580    7391   1
  -6   2  14  123266    6910   1
 -10  -2   1   85638    7407  -2
  -5   2  14   85638    7407   1
  -4   2  14  115422    6368   1
  -3   2  14  357543   16578   1
  -2   2  14     298    7130   1
  -1   2  14   42966    5679   1
   0   2  14   -1144    5071   1
   1   2  14   51890    3416   1
   2   2  14    3740    5601   1
   3   2  14  161374   16777   1
  -6  -2 -12   52524   11416  -2
   4   2  14   52524   11416   1
   5   2  14  127350   35962   1
  -5  -2 -15  182355   22751  -2
   6   2  14  182355   22751   1
   7   2  14  128667   32566   1
 -10   3  14   48910   27760   1
  -9   3  14   60156    8293   1
  -8   3  14   22669    2695   1
  -7   3  14  108944    9451   1
  -6   3  14    1836    2141   1
 -10  -3   1    6876    4262  -2
  -5   3  14    6876    4262   1
  -4   3  14  100339    7184   1
  -3   3  14   63266    5096   1
  -2   3  14   38071    4655   1
  -1   3  14   23047    6768   1
   0   3  14    7538    6968   1
   1   3  14     121    4688   1
   2   3  14  163671   11384   1
   3   3  14   51006    9319   1
  -6  -3 -12  191617   11949  -2
   4   3  14  191617   11949   1
   5   3  14    3053    4102   1
  -5  -3 -15  187036   18223  -2
   6   3  14  187036   18223   1
   7   3  14  211739  115310   1
 -10   4  14   30248    5939   1
  -9   4  14    8284    5703   1
  -8   4  14   12593    6058   1
  -7   4  14   85516    6611   1
  -6   4  14   91120    9931   1
 -10  -4   1  296704   13804  -2
  -5   4  14  296704   13804   1
  -4   4  14  261395    9645   1
  -3   4  14   45751    9295   1
  -2   4  14   34432    3028   1
  -1   4  14   19606    8090   1
   0   4  14  142284    6549   1
   1   4  14   20835    7286   1
   2   4  14   45703   24084   1
   3   4  14  135936    5877   1
  -6  -4 -12    5522    8664  -2
   4   4  14    5522    8664   1
   5   4  14     295    9206   1
  -5  -4 -15   15827   18711  -2
   6   4  14   15827   18711   1
 -10   5  14    8992    2303   1
  -9   5  14   16360   15456   1
  -8   5  14   87571    8268   1
  -7   5  14   17802    4830   1
  -6   5  14   54755    6962   1
 -10  -5   1   23312    5800  -2
  -5   5  14   23312    5800   1
  -4   5  14   13821    6434   1
  -3   5  14   80266    8475   1
  -2   5  14     978    6393   1
  -1   5  14   56038    6411   1
   0   5  14    -186    8326   1
   1   5  14   65642   10803   1
   2   5  14   31879    5601   1
   3   5  14  173746   18582   1
  -6  -5 -12   45919   10838  -2
   4   5  14   45919   10838   1
   5   5  14  256865   22061   1
  -5  -5 -15    8732   14662  -2
   6   5  14    8732   14662   1
 -10   6  14    7997    3769   1
  -9   6  14   12365    2722   1
  -8   6  14    5698    4748   1
  -7   6  14  177824   10990   1
  -6   6  14   56600    7361   1
 -10  -6   1  458442   12730  -2
  -5   6  14  458442   12730   1
  -4   6  14   60795   12156   1
  -3   6  14  256291   11454   1
  -2   6  14  159691   12077   1
  -1   6  14   12845    2916   1
   0   6  14  234328   10778   1
   1   6  14   -1157    5758   1
   2   6  14    8709   12131   1
   3   6  14    7288    6060   1
  -6  -6 -12   17471   40949  -2
   4   6  14   17471   40949   1
   5   6  14   40134   16642   1
  -5  -6 -15   19359   22291  -2
   6   6  14   19359   22291   1
  -9   7  14   66055    5895   1
  -8   7  14   36465    3847   1
  -7   7  14  188548   11286   1
  -6   7  14    2440    6470   1
 -10  -7   1    6354    5980  -2
  -5   7  14    6354    5980   1
  -4   7  14   46927    6095   1
  -3   7  14   93479    5674   1
  -2   7  14    3294    4722   1
  -1   7  14  106969    5672   1
   0   7  14  139294    8764   1
   1   7  14     984    3352   1
   2   7  14  210047    7921   1
   3   7  14   47303    8225   1
  -6  -7 -12  158772   10168  -2
   4   7  14  158772   10168   1
   5   7  14  103298   21968   1
  -9   8  14   51603    5901   1
  -8   8  14    4868    2779   1
  -7   8  14   15411   10160   1
  -6   8  14   24919    3915   1
 -10  -8   1   34670   10454  -2
  -5   8  14   34670   10454   1
  -4   8  14    2261    4964   1
  -3   8  14   32410   16139   1
  -2   8  14   13091    3418   1
  -1   8  14  345691   18605   1
   0   8  14    3131    6916   1
   1   8  14  355947   24642   1
   2   8  14   24017   11635   1
   3   8  14   34892   11906   1
  -6  -8 -12   67944    5470  -2
   4   8  14   67944    5470   1
   5   8  14  109861    5525   1
  -8   9  14  101244    4933   1
  -7   9  14  491425   26466   1
  -6   9  14   15248   15525   1
 -10  -9   1   57477    9202  -2
  -5   9  14   57477    9202   1
  -4   9  14   15359    4734   1
  -3   9  14   11678    8046   1
  -2   9  14   89995    6874   1
  -1   9  14   53957    5120   1
   0   9  14  117580   14340   1
   1   9  14  112645   13293   1
   2   9  14  138349    9919   1
   3   9  14    7846    9911   1
  -6  -9 -12   59434   12872  -2
   4   9  14   59434   12872   1
  -7  10  14    7279    1862   1
  -6  10  14   19439    5786   1
 -10 -10   1  107293    7230  -2
  -5  10  14  107293    7230   1
  -4  10  14   12754   11995   1
  -9 -10  -2    9494    7306  -2
  -3  10  14    9494    7306   1
  -2  10  14   46412    9483   1
  -1  10  14   69029   10057   1
   0  10  14  208372   15195   1
   1  10  14   57573   13800   1
   2  10  14   84477   14033   1
   3  10  14   19980    2915   1
  -6  11  14   76739   19738   1
 -10 -11   1   85348   14608  -2
  -5  11  14   85348   14608   1
  -4  11  14   23419    5168   1
  -9 -11  -2   63618   22632  -2
  -3  11  14   63618   22632   1
  -2  11  14   97007   15242   1
  -1  11  14   24093   24682   1
   0  11  14   80377   10627   1
   1  11  14   38146    4019   1
 -10 -12   1  217456    9914  -2
  -5  12  14  217456    9914   1
  -4  12  14  232174   17188   1
  -9 -12  -2  219328    9924  -2
  -3  12  14  219328    9924   1
  -2  12  14   16323   14046   1
  -1  12  14   11511   30817   1
   0  12  14  101584   11151   1
   1  12  14   28793    7030   1
  -9   0  15  301018   13120   1
  -7   0  15  204465   15587   1
  -5   0  15  110949   11825   1
  -3   0  15   20149   23810   1
  -1   0  15   80726   23093   1
   1   0  15   62352    7650   1
  -7   0 -11   42829   15572  -2
   3   0  15   42829   15572   1
  -6   0 -14   94419   14205  -2
   5   0  15   94419   14205   1
 -10   1  15    8674    3271   1
  -9   1  15   60689   13215   1
  -8   1  15   58464    8184   1
  -7   1  15   47592    5942   1
 -11  -1   2   78639    8264  -2
  -6   1  15   78639    8264   1
  -5   1  15   96964    8095   1
  -4   1  15   23155   22008   1
  -3   1  15    2042    3443   1
  -2   1  15    9373    7166   1
  -1   1  15  143699    9608   1
   0   1  15  192592   11410   1
   1   1  15  174292   11035   1
   2   1  15  169812   13316   1
  -7  -1 -11   50279    8366  -2
   3   1  15   50279    8366   1
   4   1  15   77919    8752   1
  -6  -1 -14    4450    5408  -2
   5   1  15    4450    5408   1
   6   1  15    5399    7303   1
 -10   2  15   63730    9170   1
  -9   2  15   52058    8133   1
  -8   2  15  159226   13908   1
  -7   2  15   35920    8593   1
 -11  -2   2  170238    5085  -2
  -6   2  15  170238    5085   1
  -5   2  15    3576    6873   1
  -4   2  15   75839    9830   1
  -3   2  15  137516   16049   1
  -2   2  15   21785    6297   1
  -1   2  15  255591    8109   1
   0   2  15    1317    7244   1
   1   2  15  118648   10497   1
   2   2  15   41666   13018   1
  -7  -2 -11  167356   14218  -2
   3   2  15  167356   14218   1
   4   2  15   17848   10046   1
  -6  -2 -14  138191   16176  -2
   5   2  15  138191   16176   1
   6   2  15   70555   10914   1
 -10   3  15   58119    5980   1
  -9   3  15   25881    8878   1
  -8   3  15   21055    9111   1
  -7   3  15   76332    7673   1
 -11  -3   2   26457    2638  -2
  -6   3  15   26457    2638   1
  -5   3  15  186357    7736   1
  -4   3  15    5862    4469   1
  -3   3  15  229878   13750   1
  -2   3  15   84242    9779   1
  -1   3  15   36180    5595   1
   0   3  15   57579    8365   1
   1   3  15   56076   17062   1
   2   3  15  -64580   43053   1
  -7  -3 -11  132765   13457  -2
   3   3  15  132765   13457   1
   4   3  15   23925   10411   1
  -6  -3 -14  181037   37585  -2
   5   3  15  181037   37585   1
   6   3  15   11755   24862   1
 -10   4  15    3761    4282   1
  -9   4  15    1323    6069   1
  -8   4  15   11781    6031   1
  -7   4  15   16322    2483   1
 -11  -4   2   36337    8929  -2
  -6   4  15   36337    8929   1
  -5   4  15  156861    8099   1
  -4   4  15  195140    6361   1
  -3   4  15   94318   10506   1
  -2   4  15  352718   15914   1
  -1   4  15   20220   13611   1
   0   4  15  118850    9047   1
   1   4  15     170    3881   1
   2   4  15   46719    9194   1
  -7  -4 -11   17377   19432  -2
   3   4  15   17377   19432   1
   4   4  15   95454   16565   1
  -6  -4 -14   81624   25087  -2
   5   4  15   81624   25087   1
   6   4  15  170937  117441   1
  -9   5  15   16653    4837   1
  -8   5  15   15096   10673   1
  -7   5  15   87448   40242   1
 -11  -5   2  299396   13835  -2
  -6   5  15  299396   13835   1
  -5   5  15    7286    6268   1
  -4   5  15  233847    9325   1
  -3   5  15    7903    6405   1
  -2   5  15  206934    9731   1
  -1   5  15   62164    4584   1
   0   5  15    1034    8344   1
   1   5  15   30644    4663   1
   2   5  15     603   14183   1
  -7  -5 -11   20450    8277  -2
   3   5  15   20450    8277   1
   4   5  15   98258   22402   1
  -6  -5 -14   63700   65211  -2
   5   5  15   63700   65211   1
  -9   6  15   49860    4816   1
  -8   6  15   12660    6246   1
  -7   6  15   98676   11228   1
 -11  -6   2   81068   12884  -2
  -6   6  15   81068   12884   1
  -5   6  15   18115   10101   1
  -4   6  15  158879    5440   1
  -3   6  15    4900    5073   1
  -2   6  15  241969    7970   1
  -1   6  15    6461    7720   1
   0   6  15   39254    5998   1
   1   6  15    2588    5116   1
   2   6  15  171693   12154   1
  -7  -6 -11  145923    7332  -2
   3   6  15  145923    7332   1
   4   6  15  307617   15243   1
  -6  -6 -14   81569   12181  -2
   5   6  15   81569   12181   1
  -8   7  15   40552    4106   1
  -7   7  15   46318   10662   1
 -11  -7   2   96101    9122  -2
  -6   7  15   96101    9122   1
  -5   7  15    1728    7099   1
  -4   7  15  110675   17548   1
  -3   7  15    4884    3328   1
  -2   7  15   34602   10501   1
  -1   7  15   77896    8440   1
   0   7  15  268160    9231   1
   1   7  15  -41867   56676   1
   2   7  15   26992    5861   1
  -7  -7 -11    6168    2823  -2
   3   7  15    6168    2823   1
   4   7  15   32375    5368   1
  -8   8  15  181084    6329   1
  -7   8  15    2742    9244   1
 -11  -8   2  118207    8653  -2
  -6   8  15  118207    8653   1
  -5   8  15    4905    2391   1
  -4   8  15   59428   36358   1
  -3   8  15   11273    5043   1
  -2   8  15    5118    3825   1
  -1   8  15  116440   12561   1
   0   8  15    3974    3901   1
   1   8  15    4141    7762   1
   2   8  15   10893    4762   1
  -7  -8 -11   66314    4457  -2
   3   8  15   66314    4457   1
   4   8  15   11014    2246   1
  -7   9  15   45702    3949   1
 -11  -9   2   20160   15482  -2
  -6   9  15   20160   15482   1
  -5   9  15   44350    8449   1
  -4   9  15   12423    4766   1
  -3   9  15   26245    5043   1
  -2   9  15   69129   15522   1
  -1   9  15  127176   12728   1
   0   9  15  502119   25494   1
   1   9  15  236540    8087   1
   2   9  15  151305   17750   1
  -7  -9 -11   43590    5429  -2
   3   9  15   43590    5429   1
 -11 -10   2   14230    2821  -2
  -6  10  15   14230    2821   1
  -5  10  15   75349    5211   1
  -4  10  15   95268   21455   1
  -3  10  15   43189    3743   1
  -2  10  15   39485    5835   1
  -1  10  15    2665    9707   1
   0  10  15    7692    7796   1
   1  10  15   34113    8118   1
   2  10  15   32715    3870   1
  -5  11  15    6493   15940   1
  -4  11  15   36220   23105   1
  -3  11  15    8772   13693   1
  -2  11  15   53830   24835   1
  -1  11  15  173404   16653   1
   0  11  15   61275   15395   1
   1  11  15  123438    8199   1
  -8   0  16  177386    9099   1
  -6   0  16  557373   30279   1
  -4   0  16  104532   20084   1
  -2   0  16  109220   23322   1
   0   0  16  158577   10710   1
  -8   0 -10  -36845   81940  -2
   2   0  16  -36845   81940   1
  -7   0 -13   40613   28042  -2
   4   0  16   40613   28042   1
  -9   1  16   76030   16980   1
  -8   1  16  134355   12307   1
 -12  -1   3   93035   13452  -2
  -7   1  16   93035   13452   1
  -6   1  16    5979    7074   1
  -5   1  16   36334    6520   1
  -4   1  16   53097    6423   1
  -3   1  16   39627   10914   1
  -2   1  16   82057   11131   1
  -1   1  16  152614    9530   1
   0   1  16  197546   20003   1
   1   1  16  104812   21351   1
  -8  -1 -10  186562   14184  -2
   2   1  16  186562   14184   1
   3   1  16   20094   33542   1
  -7  -1 -13  116666   10085  -2
   4   1  16  116666   10085   1
   5   1  16    4607   16140   1
  -9   2  16   70621   10666   1
  -8   2  16   11296    7528   1
 -12  -2   3  158126    6514  -2
  -7   2  16  158126    6514   1
  -6   2  16  127161   10535   1
  -5   2  16  162758   12447   1
  -4   2  16     964    2855   1
  -3   2  16   82826    8400   1
  -2   2  16  136140    8010   1
  -1   2  16  129029   10969   1
   0   2  16  305681   25682   1
   1   2  16  135665   19790   1
  -8  -2 -10   89920   13306  -2
   2   2  16   89920   13306   1
   3   2  16  127903   25325   1
  -7  -2 -13   54499   21014  -2
   4   2  16   54499   21014   1
   5   2  16   72683    8004   1
  -9   3  16   65632   11649   1
  -8   3  16   77206   10504   1
 -12  -3   3   44273   17355  -2
  -7   3  16   44273   17355   1
  -6   3  16   56241    8684   1
  -5   3  16    3991    4394   1
  -4   3  16  184076   10176   1
  -3   3  16   55573    6251   1
  -2   3  16  364459   16117   1
  -1   3  16     503   12941   1
   0   3  16   21203   15375   1
   1   3  16   97993   15998   1
  -8  -3 -10   17275   14732  -2
   2   3  16   17275   14732   1
   3   3  16   92363   18428   1
  -7  -3 -13   18912   11255  -2
   4   3  16   18912   11255   1
   5   3  16   40461  102600   1
  -9   4  16   43925    6660   1
  -8   4  16   30681   13466   1
 -12  -4   3  116427    6702  -2
  -7   4  16  116427    6702   1
  -6   4  16   18548    3470   1
  -5   4  16  154592   12566   1
  -4   4  16    -427    9807   1
  -3   4  16   17798    2725   1
  -2   4  16    7694    2203   1
  -1   4  16   36557    9107   1
   0   4  16   83706    8442   1
   1   4  16     277    8184   1
  -8  -4 -10   68363    3682  -2
   2   4  16   68363    3682   1
   3   4  16  161948   13084   1
  -7  -4 -13  164808   30260  -2
   4   4  16  164808   30260   1
   5   4  16  113593   31899   1
  -8   5  16    6130    9503   1
 -12  -5   3    9609    8341  -2
  -7   5  16    9609    8341   1
  -6   5  16    4158   11248   1
  -5   5  16  430770   12242   1
  -4   5  16     656    4879   1
  -3   5  16  497328   19584   1
  -2   5  16   39531    6569   1
  -1   5  16  219170    9341   1
   0   5  16    5491    2899   1
   1   5  16   40221    5028   1
  -8  -5 -10   18573    4809  -2
   2   5  16   18573    4809   1
   3   5  16   29346   10702   1
  -7  -5 -13   86836    8773  -2
   4   5  16   86836    8773   1
  -8   6  16   66288   15335   1
 -12  -6   3   19606    4518  -2
  -7   6  16   19606    4518   1
  -6   6  16   55709   11482   1
  -5   6  16   97121    7742   1
  -4   6  16   20569   26849   1
  -3   6  16   72074    7783   1
  -2   6  16    3951    4084   1
  -1   6  16  150117    5898   1
   0   6  16  113733   19551   1
   1   6  16  102337    4975   1
  -8  -6 -10  142661   12949  -2
   2   6  16  142661   12949   1
   3   6  16  175685    7969   1
  -7  -6 -13   54111   17140  -2
   4   6  16   54111   17140   1
 -12  -7   3   93749    5757  -2
  -7   7  16   93749    5757   1
  -6   7  16   46493   10924   1
  -5   7  16   15716    3326   1
  -4   7  16  101909   12451   1
  -3   7  16    6284    5938   1
  -2   7  16   92020    8353   1
  -1   7  16   28135    7761   1
   0   7  16   59591    9856   1
   1   7  16   84813    8025   1
  -8  -7 -10    8711    6630  -2
   2   7  16    8711    6630   1
   3   7  16   75199    4320   1
 -12  -8   3  137868    8726  -2
  -7   8  16  137868    8726   1
  -6   8  16   35698   12248   1
  -5   8  16  152578    7833   1
  -4   8  16   17871   10251   1
  -3   8  16  111070   91304   1
  -2   8  16     357    8807   1
  -1   8  16   74078   13507   1
   0   8  16   13942    7617   1
   1   8  16  298739   12212   1
  -8  -8 -10   95189    7408  -2
   2   8  16   95189    7408   1
  -6   9  16   27462    8210   1
  -5   9  16   70593   14892   1
  -4   9  16   26343   10695   1
  -3   9  16    5803    3097   1
  -2   9  16   66204   11830   1
  -1   9  16   42713   12213   1
   0   9  16   59601    6926   1
   1   9  16   98505   13696   1
  -8  -9 -10  126685    6841  -2
   2   9  16  126685    6841   1
  -4  10  16   14774    6919   1
  -3  10  16   33964   15652   1
  -2  10  16   31564   15323   1
  -1  10  16   14915   10040   1
   0  10  16  268192   25321   1
  -7   0  17   -2264    4265   1
  -5   0  17   61076    9625   1
  -3   0  17  123276   19716   1
  -1   0  17  203037   13624   1
  -9   0  -9  677093   59817  -2
   1   0  17  677093   59817   1
  -8   0 -12  310164   27611  -2
   3   0  17  310164   27611   1
 -13  -1   4   80734   15132  -2
  -8   1  17   80734   15132   1
  -7   1  17  110370    8765   1
  -6   1  17  119909    8886   1
  -5   1  17  253736   19112   1
  -4   1  17   47997    9146   1
  -3   1  17    -689    9880   1
  -2   1  17   21258    4344   1
  -1   1  17  -46509   52952   1
   0   1  17    8832    8387   1
  -9  -1  -9    8406   15423  -2
   1   1  17    8406   15423   1
   2   1  17    9200   15022   1
  -8  -1 -12   49507   28723  -2
   3   1  17   49507   28723   1
   4   1  17    8432    7057   1
 -13  -2   4   61947    5687  -2
  -8   2  17   61947    5687   1
  -7   2  17    6542   13420   1
  -6   2  17     833    7590   1
  -5   2  17   77491    8834   1
  -4   2  17   36206   12615   1
  -3   2  17  131698   13122   1
  -2   2  17   26534    5867   1
  -1   2  17    6957    8005   1
   0   2  17  126606    9285   1
  -9  -2  -9    4148   20753  -2
   1   2  17    4148   20753   1
   2   2  17  197206    7709   1
  -8  -2 -12    4556   20833  -2
   3   2  17    4556   20833   1
   4   2  17  324986  132286   1
 -13  -3   4   25463    9579  -2
  -8   3  17   25463    9579   1
  -7   3  17   40726   13219   1
  -6   3  17  121423   11070   1
  -5   3  17   14015    9710   1
  -4   3  17    6380    9313   1
  -3   3  17  145409   11951   1
  -2   3  17   39053    9119   1
  -1   3  17  170443    8594   1
   0   3  17   36835   13133   1
  -9  -3  -9   12097    6368  -2
   1   3  17   12097    6368   1
   2   3  17    5681    9154   1
  -8  -3 -12   66721   11256  -2
   3   3  17   66721   11256   1
   4   3  17    6203   19517   1
 -13  -4   4   59171   12021  -2
  -8   4  17   59171   12021   1
  -7   4  17     267    7356   1
  -6   4  17    5338   11396   1
  -5   4  17   36999    7190   1
  -4   4  17  191904   17469   1
  -3   4  17   71302   10098   1
  -2   4  17   33304    5256   1
  -1   4  17   17195   15123   1
   0   4  17   11366    5653   1
  -9  -4  -9   70432   16922  -2
   1   4  17   70432   16922   1
   2   4  17   12523   16393   1
  -8  -4 -12   15873    5866  -2
   3   4  17   15873    5866   1
  -7   5  17   27233    3882   1
  -6   5  17   98245   16270   1
  -5   5  17   15377    8900   1
  -4   5  17  135149   16255   1
  -3   5  17    5808    7398   1
  -2   5  17  175715   10883   1
  -1   5  17   80983    4833   1
   0   5  17   63200    7714   1
  -9  -5  -9    3982    6339  -2
   1   5  17    3982    6339   1
   2   5  17    6964    9211   1
  -8  -5 -12   61331  105473  -2
   3   5  17   61331  105473   1
  -7   6  17   19599    5532   1
  -6   6  17   43669    4729   1
  -5   6  17   56947   23257   1
  -4   6  17  223753   10960   1
  -3   6  17   57630    4815   1
  -2   6  17  124649   12119   1
  -1   6  17   75329   14047   1
   0   6  17   38623   11807   1
  -9  -6  -9  139044   12968  -2
   1   6  17  139044   12968   1
   2   6  17   27982   15329   1
  -6   7  17  182031   17380   1
  -5   7  17   51012   12654   1
  -4   7  17  169941   64515   1
  -3   7  17   25329    5701   1
  -2   7  17   59297   11982   1
  -1   7  17   20209   12171   1
   0   7  17   94271    5249   1
  -9  -7  -9   58074    3837  -2
   1   7  17   58074    3837   1
   2   7  17   19758   11968   1
  -5   8  17    7345   10760   1
  -4   8  17   50323   17755   1
  -3   8  17   10009   17340   1
  -2   8  17   26796   13969   1
  -1   8  17    6362   14233   1
   0   8  17  281300   10492   1
  -9  -8  -9   28349    3039  -2
   1   8  17   28349    3039   1
  -3   9  17   73236   17158   1
  -2   9  17   21220    9358   1
  -1   9  17   19452    4561   1
  -6   0  18  167988   21743   1
  -4   0  18   13100    9142   1
  -2   0  18   91229   21627   1
 -10   0  -8  135319   18952  -2
   0   0  18  135319   18952   1
  -9   0 -11   52710   26011  -2
   2   0  18   52710   26011   1
  -7   1  18  132004   15575   1
  -6   1  18   71468    4967   1
  -5   1  18   80486    8455   1
  -4   1  18  265820   17915   1
  -3   1  18   40526    8196   1
  -2   1  18    7458    7691   1
  -1   1  18   31822   20189   1
 -10  -1  -8  186421   13240  -2
   0   1  18  186421   13240   1
   1   1  18  103862   10370   1
  -9  -1 -11  123204    7429  -2
   2   1  18  123204    7429   1
  -7   2  18  115254   13433   1
  -6   2  18    9799    7555   1
  -5   2  18   74621   10340   1
  -4   2  18    7992   11225   1
  -3   2  18   22168    7402   1
  -2   2  18  110777    5653   1
  -1   2  18   48523    4082   1
 -10  -2  -8   19618   26321  -2
   0   2  18   19618   26321   1
   1   2  18  105211   20357   1
  -9  -2 -11   69522    8657  -2
   2   2  18   69522    8657   1
  -7   3  18     895    5154   1
  -6   3  18     978    5147   1
  -5   3  18  166837    7553   1
  -4   3  18   18333    5282   1
  -3   3  18   63989   14278   1
  -2   3  18    3859    3560   1
  -1   3  18   54532    4200   1
 -10  -3  -8   89121   15797  -2
   0   3  18   89121   15797   1
   1   3  18  167162   20098   1
  -9  -3 -11   10421   31231  -2
   2   3  18   10421   31231   1
  -6   4  18  140107    9847   1
  -5   4  18  104803   18057   1
  -4   4  18   52471   11595   1
  -3   4  18  270035   25028   1
  -2   4  18  170799   21758   1
  -1   4  18  324623   24954   1
 -10  -4  -8  196105   18217  -2
   0   4  18  196105   18217   1
   1   4  18   49670   22387   1
  -9  -4 -11   25621   10042  -2
   2   4  18   25621   10042   1
  -6   5  18     935    2293   1
  -5   5  18   38008    4230   1
  -4   5  18   10763   13017   1
  -3   5  18   10704   10008   1
  -2   5  18   96581   30225   1
  -1   5  18   10522    6449   1
 -10  -5  -8   15581    6888  -2
   0   5  18   15581    6888   1
   1   5  18   32198    4591   1
  -5   6  18   31652   13450   1
  -4   6  18   65236    5612   1
  -3   6  18  151849   15890   1
  -2   6  18   53516   14724   1
  -1   6  18  222058   22281   1
 -10  -6  -8   43058   11603  -2
   0   6  18   43058   11603   1
  -4   7  18   16276   11154   1
  -3   7  18    2075    1733   1
  -2   7  18    6073    8488   1
  -1   7  18   35322   15256   1
  -5   0  19  379129   32081   1
  -3   0  19  183360   14849   1
 -11   0  -7   22995    4532  -2
  -1   0  19   22995    4532   1
 -10   0 -10   60873    8738  -2
   1   0  19   60873    8738   1
  -6   1  19    7783    5882   1
  -5   1  19   59100    6713   1
  -4   1  19    3770    3126   1
  -3   1  19   22004    4783   1
  -2   1  19   19407    2980   1
 -11  -1  -7   64319    4946  -2
  -1   1  19   64319    4946   1
   0   1  19   75751    4901   1
  -5   2  19   83571   33739   1
  -4   2  19  123922    6485   1
  -3   2  19   10969    3525   1
  -2   2  19   17432    3927   1
 -11  -2  -7   94484    7670  -2
  -1   2  19   94484    7670   1
   0   2  19   27711    3715   1
  -5   3  19   26793   11553   1
  -4   3  19   77373    5123   1
  -3   3  19   20954    4245   1
  -2   3  19    5855    4387   1
 -11  -3  -7  139507    6546  -2
  -1   3  19  139507    6546   1
   0   3  19   61034    5053   1
  -4   4  19   11550    6337   1
  -3   4  19  104953    5983   1
  -2   4  19   25890    4559   1
 -11  -4  -7   13741    3432  -2
  -1   4  19   13741    3432   1
;
_shelx_hkl_checksum   59620

#===END

 
data_3
 
_audit_creation_method            'SHELXL-2014/7'
_shelx_SHELXL_version_number      '2014/7'
_chemical_name_systematic         ?
_chemical_name_common             ?
_chemical_melting_point           ?
_chemical_formula_moiety          ?
_chemical_formula_sum
 'C26 H33 F3 Fe2 N2 O5 S' 
_chemical_formula_weight          654.30

loop_
 _atom_type_symbol
 _atom_type_description
 _atom_type_scat_dispersion_real
 _atom_type_scat_dispersion_imag
 _atom_type_scat_source
 'C'  'C'   0.0033   0.0016
 'International Tables Vol C Tables 4.2.6.8 and 6.1.1.4'
 'H'  'H'   0.0000   0.0000
 'International Tables Vol C Tables 4.2.6.8 and 6.1.1.4'
 'F'  'F'   0.0171   0.0103
 'International Tables Vol C Tables 4.2.6.8 and 6.1.1.4'
 'Fe'  'Fe'   0.3463   0.8444
 'International Tables Vol C Tables 4.2.6.8 and 6.1.1.4'
 'N'  'N'   0.0061   0.0033
 'International Tables Vol C Tables 4.2.6.8 and 6.1.1.4'
 'O'  'O'   0.0106   0.0060
 'International Tables Vol C Tables 4.2.6.8 and 6.1.1.4'
 'S'  'S'   0.1246   0.1234
 'International Tables Vol C Tables 4.2.6.8 and 6.1.1.4'
 
_space_group_crystal_system       monoclinic
_space_group_IT_number            14
_space_group_name_H-M_alt         'P 21/n'
_space_group_name_Hall            '-P 2yn'
 
_shelx_space_group_comment
;
The symmetry employed for this shelxl refinement is uniquely defined
by the following loop, which should always be used as a source of
symmetry information in preference to the above space-group names.
They are only intended as comments.
;
 
loop_
 _space_group_symop_operation_xyz
 'x, y, z'
 '-x+1/2, y+1/2, -z+1/2'
 '-x, -y, -z'
 'x-1/2, -y-1/2, z-1/2'
 
_cell_length_a                    12.081(4)
_cell_length_b                    17.491(6)
_cell_length_c                    13.857(4)
_cell_angle_alpha                 90
_cell_angle_beta                  107.13(2)
_cell_angle_gamma                 90
_cell_volume                      2798.2(16)
_cell_formula_units_Z             4
_cell_measurement_temperature     100(2)
_cell_measurement_reflns_used     9965
_cell_measurement_theta_min       2.2905
_cell_measurement_theta_max       31.4025
 
_exptl_crystal_description        plate
_exptl_crystal_colour             brown
_exptl_crystal_density_meas       ?
_exptl_crystal_density_method     ?
_exptl_crystal_density_diffrn     1.553          
_exptl_crystal_F_000              1352
_exptl_transmission_factor_min    ?
_exptl_transmission_factor_max    ?
_exptl_crystal_size_max           0.220
_exptl_crystal_size_mid           0.200
_exptl_crystal_size_min           0.100
_exptl_absorpt_coefficient_mu     1.170
_shelx_estimated_absorpt_T_min    0.783
_shelx_estimated_absorpt_T_max    0.892
_exptl_absorpt_correction_type    empirical
_exptl_absorpt_correction_T_min   0.3114
_exptl_absorpt_correction_T_max   0.4336
_exptl_absorpt_process_details    
; 
 Data were corrected for Lorentz polarization and absorption
 effects (empirical absorption correction SADABS).
 R(int) =  0.1524 (selected reflections only, before parameter refinement)
 R(int) =  0.0636 (selected reflections only, after parameter refinement)
;
_exptl_absorpt_special_details    ?
_diffrn_ambient_temperature       100(2)
_diffrn_radiation_wavelength      0.71073
_diffrn_radiation_type            MoK\a
_diffrn_source                    'fine-focus sealed tube'
_diffrn_measurement_device_type   'PHOTON100 area detector'
_diffrn_measurement_method        'phi and omega scans'
_diffrn_detector_area_resol_mean  ?
_diffrn_reflns_number             37875
_diffrn_reflns_av_unetI/netI      0.0351
_diffrn_reflns_av_R_equivalents   0.0453
_diffrn_reflns_limit_h_min        -15
_diffrn_reflns_limit_h_max        15
_diffrn_reflns_limit_k_min        -22
_diffrn_reflns_limit_k_max        22
_diffrn_reflns_limit_l_min        -17
_diffrn_reflns_limit_l_max        17
_diffrn_reflns_theta_min          1.929
_diffrn_reflns_theta_max          27.000
_diffrn_reflns_theta_full         25.242
_diffrn_measured_fraction_theta_max   1.000
_diffrn_measured_fraction_theta_full  1.000
_diffrn_reflns_Laue_measured_fraction_max    1.000
_diffrn_reflns_Laue_measured_fraction_full   1.000
_diffrn_reflns_point_group_measured_fraction_max   1.000
_diffrn_reflns_point_group_measured_fraction_full  1.000
_reflns_number_total              6110
_reflns_number_gt                 5340
_reflns_threshold_expression      'I > 2\s(I)'
_reflns_Friedel_coverage          0.000
_reflns_Friedel_fraction_max      .
_reflns_Friedel_fraction_full     .
 
_reflns_special_details
;
 Reflections were merged by SHELXL according to the crystal
 class for the calculation of statistics and refinement.
 
 _reflns_Friedel_fraction is defined as the number of unique
 Friedel pairs measured divided by the number that would be
 possible theoretically, ignoring centric projections and
 systematic absences.
;
 
_computing_data_collection        'APEX3 (Bruker AXS, 2015)' 
_computing_cell_refinement        'APEX3 (Bruker AXS, 2015)' 
_computing_data_reduction         'SAINT (Bruker AXS, 2015)' 
_computing_structure_solution     'SHELXT (Sheldrick, 2015)'
_computing_structure_refinement 'SHELXL-2014/7 (Sheldrick, 2014)'
_computing_molecular_graphics     'ORTEPIII (Johnson, 1996)' 
_computing_publication_material  'XCIF 2014/2 (Bruker AXS, 2014)'
_refine_special_details           ?
_refine_ls_structure_factor_coef  Fsqd
_refine_ls_matrix_type            full
_refine_ls_weighting_scheme       calc
_refine_ls_weighting_details
'w=1/[\s^2^(Fo^2^)+(0.0255P)^2^+7.3409P] where P=(Fo^2^+2Fc^2^)/3'
_atom_sites_solution_primary      ?
_atom_sites_solution_secondary    ?
_atom_sites_solution_hydrogens    geom
_refine_ls_hydrogen_treatment     constr
_refine_ls_extinction_method      none
_refine_ls_extinction_coef        .
_refine_ls_number_reflns          6110
_refine_ls_number_parameters      356
_refine_ls_number_restraints      24
_refine_ls_R_factor_all           0.0562
_refine_ls_R_factor_gt            0.0485
_refine_ls_wR_factor_ref          0.1056
_refine_ls_wR_factor_gt           0.1024
_refine_ls_goodness_of_fit_ref    1.127
_refine_ls_restrained_S_all       1.133
_refine_ls_shift/su_max           0.001
_refine_ls_shift/su_mean          0.000
 
loop_
 _atom_site_label
 _atom_site_type_symbol
 _atom_site_fract_x
 _atom_site_fract_y
 _atom_site_fract_z
 _atom_site_U_iso_or_equiv
 _atom_site_adp_type
 _atom_site_occupancy
 _atom_site_site_symmetry_order  
 _atom_site_calc_flag
 _atom_site_refinement_flags_posn
 _atom_site_refinement_flags_adp
 _atom_site_refinement_flags_occupancy
 _atom_site_disorder_assembly
 _atom_site_disorder_group
Fe1 Fe 0.57743(3) 0.63919(2) 0.82158(3) 0.01130(10) Uani 1 1 d . . . . .
Fe2 Fe 0.53023(3) 0.63807(2) 0.63273(3) 0.01185(10) Uani 1 1 d . . . . .
C1 C 0.7292(3) 0.62880(16) 0.8606(2) 0.0150(6) Uani 1 1 d . . . . .
C2 C 0.5620(2) 0.55448(16) 0.7255(2) 0.0142(5) Uani 1 1 d . . . . .
O1 O 0.82750(18) 0.62335(14) 0.89050(17) 0.0256(5) Uani 1 1 d . . . . .
O2 O 0.56840(19) 0.48763(12) 0.72657(16) 0.0222(5) Uani 1 1 d . . . . .
C3 C 0.5915(2) 0.71372(15) 0.7281(2) 0.0109(5) Uani 1 1 d . . . . .
N1 N 0.63269(19) 0.78232(13) 0.72960(17) 0.0123(5) Uani 1 1 d . . . . .
C4 C 0.6631(3) 0.82967(17) 0.8219(2) 0.0167(6) Uani 1 1 d . . . . .
H4A H 0.5947 0.8583 0.8256 0.025 Uiso 1 1 calc R U . . .
H4B H 0.7248 0.8655 0.8200 0.025 Uiso 1 1 calc R U . . .
H4C H 0.6900 0.7966 0.8813 0.025 Uiso 1 1 calc R U . . .
C5 C 0.6560(2) 0.81612(16) 0.6386(2) 0.0136(5) Uani 1 1 d . . . . .
H5 H 0.6258 0.7792 0.5819 0.016 Uiso 1 1 calc R U . . .
C6 C 0.5928(3) 0.89185(18) 0.6061(2) 0.0222(7) Uani 1 1 d . . . . .
H6A H 0.6217 0.9308 0.6594 0.027 Uiso 1 1 calc R U . . .
H6B H 0.5087 0.8850 0.5956 0.027 Uiso 1 1 calc R U . . .
C7 C 0.6142(3) 0.9183(2) 0.5078(3) 0.0261(7) Uani 1 1 d . . . . .
H7A H 0.5785 0.8814 0.4534 0.031 Uiso 1 1 calc R U . . .
H7B H 0.5765 0.9686 0.4881 0.031 Uiso 1 1 calc R U . . .
C8 C 0.7424(3) 0.92525(18) 0.5185(2) 0.0220(6) Uani 1 1 d . . . . .
H8A H 0.7765 0.9664 0.5673 0.026 Uiso 1 1 calc R U . . .
H8B H 0.7527 0.9393 0.4525 0.026 Uiso 1 1 calc R U . . .
C9 C 0.8058(3) 0.84985(18) 0.5550(2) 0.0201(6) Uani 1 1 d . . . . .
H9A H 0.7774 0.8099 0.5030 0.024 Uiso 1 1 calc R U . . .
H9B H 0.8898 0.8567 0.5653 0.024 Uiso 1 1 calc R U . . .
C10 C 0.7857(2) 0.82429(17) 0.6541(2) 0.0164(6) Uani 1 1 d . . . . .
H10A H 0.8247 0.7747 0.6756 0.020 Uiso 1 1 calc R U . . .
H10B H 0.8187 0.8625 0.7076 0.020 Uiso 1 1 calc R U . . .
N2 N 0.6826(2) 0.62184(13) 0.61880(18) 0.0149(5) Uani 1 1 d . . . . .
C21 C 0.7753(3) 0.61195(17) 0.6170(2) 0.0179(6) Uani 1 1 d . . . . .
C22 C 0.8950(3) 0.59146(18) 0.6187(2) 0.0191(6) Uani 1 1 d . . . . .
C23 C 0.9689(3) 0.5815(2) 0.7287(3) 0.0327(8) Uani 1 1 d . . . . .
H23A H 0.9718 0.6299 0.7649 0.049 Uiso 1 1 calc R U . . .
H23B H 1.0476 0.5663 0.7306 0.049 Uiso 1 1 calc R U . . .
H23C H 0.9346 0.5419 0.7610 0.049 Uiso 1 1 calc R U . . .
C24 C 0.9463(3) 0.65453(19) 0.5674(3) 0.0244(7) Uani 1 1 d . . . . .
H24A H 0.8980 0.6606 0.4973 0.037 Uiso 1 1 calc R U . . .
H24B H 1.0251 0.6403 0.5684 0.037 Uiso 1 1 calc R U . . .
H24C H 0.9484 0.7028 0.6038 0.037 Uiso 1 1 calc R U . . .
C25 C 0.8857(3) 0.51561(19) 0.5602(3) 0.0285(7) Uani 1 1 d . . . . .
H25A H 0.8412 0.4786 0.5867 0.043 Uiso 1 1 calc R U . . .
H25B H 0.9635 0.4953 0.5681 0.043 Uiso 1 1 calc R U . . .
H25C H 0.8465 0.5247 0.4884 0.043 Uiso 1 1 calc R U . . .
C101 C 0.4703(3) 0.70841(18) 0.8829(2) 0.0204(6) Uani 1 1 d . . . . .
H101 H 0.4480 0.7628 0.8648 0.025 Uiso 1 1 calc R U . . .
C102 C 0.5687(3) 0.68295(18) 0.9594(2) 0.0185(6) Uani 1 1 d . . . . .
H102 H 0.6281 0.7164 1.0059 0.022 Uiso 1 1 calc R U . . .
C103 C 0.5663(3) 0.60104(18) 0.9621(2) 0.0218(6) Uani 1 1 d . . . . .
H103 H 0.6235 0.5674 1.0105 0.026 Uiso 1 1 calc R U . . .
C104 C 0.4674(3) 0.57662(19) 0.8870(3) 0.0249(7) Uani 1 1 d . . . . .
H104 H 0.4422 0.5224 0.8715 0.030 Uiso 1 1 calc R U . . .
C105 C 0.4078(3) 0.6427(2) 0.8379(2) 0.0241(7) Uani 1 1 d . . . . .
H105 H 0.3338 0.6427 0.7814 0.029 Uiso 1 1 calc R U . . .
C201 C 0.3667(3) 0.6880(2) 0.5837(3) 0.0317(8) Uani 1 1 d . . . . .
H201 H 0.3341 0.7261 0.6217 0.038 Uiso 1 1 calc R U . . .
C202 C 0.3541(3) 0.6081(2) 0.5857(3) 0.0277(7) Uani 1 1 d . . . . .
H202 H 0.3127 0.5798 0.6274 0.033 Uiso 1 1 calc R U . . .
C203 C 0.4048(3) 0.5751(2) 0.5187(3) 0.0287(8) Uani 1 1 d . . . . .
H203 H 0.4077 0.5191 0.5049 0.034 Uiso 1 1 calc R U . . .
C204 C 0.4515(3) 0.6328(2) 0.4743(2) 0.0340(9) Uani 1 1 d . . . . .
H204 H 0.4929 0.6256 0.4222 0.041 Uiso 1 1 calc R U . . .
C205 C 0.4264(3) 0.7046(2) 0.5127(3) 0.0373(9) Uani 1 1 d . U . . .
H205 H 0.4451 0.7566 0.4916 0.045 Uiso 1 1 calc R U . . .
C301 C 0.3162(3) 0.3507(2) 0.7245(3) 0.0308(8) Uani 1 1 d . . . . .
F1 F 0.2928(2) 0.27710(16) 0.7191(4) 0.1042(16) Uani 1 1 d . U . . .
F2 F 0.42014(17) 0.35912(14) 0.79048(18) 0.0424(6) Uani 1 1 d . U . . .
F3 F 0.3262(2) 0.3721(3) 0.6372(2) 0.0854(13) Uani 1 1 d . U . . .
S1 S 0.20515(7) 0.40512(5) 0.75815(6) 0.02326(18) Uani 1 1 d . . . . .
O11 O 0.2051(3) 0.3717(3) 0.8521(2) 0.0781(14) Uani 1 1 d . . . . .
O12 O 0.10255(19) 0.39002(14) 0.67703(19) 0.0300(5) Uani 1 1 d . . . . .
O13 O 0.2468(3) 0.48143(18) 0.7637(4) 0.0736(13) Uani 1 1 d . . . . .
 
loop_
 _atom_site_aniso_label
 _atom_site_aniso_U_11
 _atom_site_aniso_U_22
 _atom_site_aniso_U_33
 _atom_site_aniso_U_23
 _atom_site_aniso_U_13
 _atom_site_aniso_U_12
Fe1 0.01166(19) 0.01208(19) 0.01040(19) -0.00073(15) 0.00363(14) -0.00017(15)
Fe2 0.01121(19) 0.01269(19) 0.00999(19) -0.00203(15) 0.00053(14) 0.00069(15)
C1 0.0199(15) 0.0150(14) 0.0100(13) 0.0012(10) 0.0044(11) 0.0014(11)
C2 0.0128(13) 0.0158(14) 0.0135(13) -0.0017(11) 0.0029(10) -0.0007(10)
O1 0.0149(11) 0.0368(14) 0.0216(12) -0.0013(10) 0.0000(9) 0.0023(9)
O2 0.0304(12) 0.0151(11) 0.0202(11) -0.0014(9) 0.0062(9) 0.0012(9)
C3 0.0085(12) 0.0136(13) 0.0098(12) -0.0012(10) 0.0011(10) 0.0023(10)
N1 0.0108(11) 0.0134(11) 0.0117(11) -0.0014(9) 0.0017(9) -0.0008(9)
C4 0.0175(14) 0.0169(14) 0.0139(14) -0.0046(11) 0.0020(11) -0.0043(11)
C5 0.0134(13) 0.0149(13) 0.0127(13) 0.0011(11) 0.0044(10) -0.0009(10)
C6 0.0202(15) 0.0231(16) 0.0254(16) 0.0091(13) 0.0100(13) 0.0075(12)
C7 0.0260(16) 0.0283(17) 0.0261(17) 0.0158(14) 0.0109(14) 0.0097(14)
C8 0.0254(16) 0.0205(15) 0.0224(16) 0.0043(12) 0.0105(13) -0.0017(12)
C9 0.0151(14) 0.0258(16) 0.0208(15) 0.0042(12) 0.0073(12) 0.0005(12)
C10 0.0138(13) 0.0170(14) 0.0185(15) 0.0013(11) 0.0051(11) 0.0005(11)
N2 0.0195(13) 0.0141(12) 0.0110(11) -0.0004(9) 0.0042(9) 0.0003(9)
C21 0.0229(16) 0.0165(14) 0.0158(14) 0.0040(11) 0.0081(12) 0.0038(11)
C22 0.0169(14) 0.0215(15) 0.0195(15) 0.0048(12) 0.0064(12) 0.0045(11)
C23 0.0222(16) 0.052(2) 0.0231(17) 0.0110(16) 0.0060(14) 0.0110(16)
C24 0.0237(16) 0.0256(17) 0.0262(17) 0.0032(13) 0.0111(13) -0.0014(13)
C25 0.0247(17) 0.0225(16) 0.042(2) 0.0015(15) 0.0162(15) 0.0051(13)
C101 0.0225(15) 0.0242(16) 0.0185(15) 0.0030(12) 0.0122(12) 0.0074(12)
C102 0.0194(14) 0.0228(15) 0.0149(14) -0.0039(12) 0.0076(12) -0.0019(12)
C103 0.0301(16) 0.0222(16) 0.0192(15) 0.0056(12) 0.0170(13) 0.0079(13)
C104 0.0343(18) 0.0223(16) 0.0269(17) -0.0074(13) 0.0228(15) -0.0092(13)
C105 0.0151(14) 0.0419(19) 0.0184(15) -0.0049(14) 0.0097(12) -0.0018(13)
C201 0.0177(15) 0.038(2) 0.0279(18) -0.0163(15) -0.0104(13) 0.0132(14)
C202 0.0128(14) 0.0385(19) 0.0252(17) -0.0017(15) -0.0047(12) -0.0075(13)
C203 0.0222(16) 0.0270(17) 0.0289(18) -0.0100(14) -0.0049(14) 0.0001(13)
C204 0.0166(15) 0.068(3) 0.0125(15) -0.0054(16) -0.0027(12) 0.0002(16)
C205 0.0253(17) 0.0302(18) 0.0367(19) 0.0157(15) -0.0213(15) -0.0099(14)
C301 0.0170(15) 0.0341(19) 0.038(2) -0.0084(16) 0.0029(14) 0.0007(14)
F1 0.0310(14) 0.0380(16) 0.231(5) -0.039(2) 0.020(2) 0.0020(12)
F2 0.0144(9) 0.0574(15) 0.0466(14) 0.0067(11) -0.0048(9) 0.0006(9)
F3 0.0360(14) 0.193(4) 0.0299(14) -0.0027(19) 0.0133(11) 0.0296(19)
S1 0.0157(4) 0.0296(4) 0.0213(4) -0.0056(3) 0.0005(3) -0.0034(3)
O11 0.0329(16) 0.169(4) 0.0321(17) 0.031(2) 0.0099(14) 0.011(2)
O12 0.0180(11) 0.0337(13) 0.0316(13) -0.0074(11) -0.0029(10) 0.0009(10)
O13 0.0328(16) 0.0355(17) 0.148(4) -0.032(2) 0.019(2) -0.0105(13)
 
_geom_special_details
;
 All esds (except the esd in the dihedral angle between two l.s. planes)
 are estimated using the full covariance matrix.  The cell esds are taken
 into account individually in the estimation of esds in distances, angles
 and torsion angles; correlations between esds in cell parameters are only
 used when they are defined by crystal symmetry.  An approximate (isotropic)
 treatment of cell esds is used for estimating esds involving l.s. planes.
;
 
loop_
 _geom_bond_atom_site_label_1
 _geom_bond_atom_site_label_2
 _geom_bond_distance
 _geom_bond_site_symmetry_2
 _geom_bond_publ_flag
Fe1 C1 1.761(3) . ?
Fe1 C3 1.880(3) . ?
Fe1 C2 1.964(3) . ?
Fe1 C102 2.088(3) . ?
Fe1 C103 2.099(3) . ?
Fe1 C104 2.120(3) . ?
Fe1 C101 2.123(3) . ?
Fe1 C105 2.128(3) . ?
Fe1 Fe2 2.5091(9) . ?
Fe2 C3 1.863(3) . ?
Fe2 C2 1.910(3) . ?
Fe2 N2 1.928(3) . ?
Fe2 C201 2.082(3) . ?
Fe2 C202 2.100(3) . ?
Fe2 C205 2.113(3) . ?
Fe2 C204 2.122(3) . ?
Fe2 C203 2.144(3) . ?
C1 O1 1.141(4) . ?
C2 O2 1.171(4) . ?
C3 N1 1.297(4) . ?
N1 C4 1.476(3) . ?
N1 C5 1.492(4) . ?
C4 H4A 0.9800 . ?
C4 H4B 0.9800 . ?
C4 H4C 0.9800 . ?
C5 C10 1.524(4) . ?
C5 C6 1.529(4) . ?
C5 H5 1.0000 . ?
C6 C7 1.531(4) . ?
C6 H6A 0.9900 . ?
C6 H6B 0.9900 . ?
C7 C8 1.517(4) . ?
C7 H7A 0.9900 . ?
C7 H7B 0.9900 . ?
C8 C9 1.534(4) . ?
C8 H8A 0.9900 . ?
C8 H8B 0.9900 . ?
C9 C10 1.529(4) . ?
C9 H9A 0.9900 . ?
C9 H9B 0.9900 . ?
C10 H10A 0.9900 . ?
C10 H10B 0.9900 . ?
N2 C21 1.140(4) . ?
C21 C22 1.484(4) . ?
C22 C23 1.532(4) . ?
C22 C24 1.538(4) . ?
C22 C25 1.542(5) . ?
C23 H23A 0.9800 . ?
C23 H23B 0.9800 . ?
C23 H23C 0.9800 . ?
C24 H24A 0.9800 . ?
C24 H24B 0.9800 . ?
C24 H24C 0.9800 . ?
C25 H25A 0.9800 . ?
C25 H25B 0.9800 . ?
C25 H25C 0.9800 . ?
C101 C102 1.412(4) . ?
C101 C105 1.415(5) . ?
C101 H101 1.0000 . ?
C102 C103 1.434(4) . ?
C102 H102 1.0000 . ?
C103 C104 1.400(5) . ?
C103 H103 1.0000 . ?
C104 C105 1.424(5) . ?
C104 H104 1.0000 . ?
C105 H105 1.0000 . ?
C201 C202 1.406(5) . ?
C201 C205 1.411(6) . ?
C201 H201 1.0000 . ?
C202 C203 1.380(5) . ?
C202 H202 1.0000 . ?
C203 C204 1.386(5) . ?
C203 H203 1.0000 . ?
C204 C205 1.431(6) . ?
C204 H204 1.0000 . ?
C205 H205 1.0000 . ?
C301 F3 1.305(5) . ?
C301 F1 1.315(5) . ?
C301 F2 1.327(4) . ?
C301 S1 1.814(4) . ?
S1 O13 1.421(3) . ?
S1 O11 1.428(3) . ?
S1 O12 1.431(2) . ?
 
loop_
 _geom_angle_atom_site_label_1
 _geom_angle_atom_site_label_2
 _geom_angle_atom_site_label_3
 _geom_angle
 _geom_angle_site_symmetry_1
 _geom_angle_site_symmetry_3
 _geom_angle_publ_flag
C1 Fe1 C3 89.20(12) . . ?
C1 Fe1 C2 90.73(12) . . ?
C3 Fe1 C2 93.79(12) . . ?
C1 Fe1 C102 94.88(13) . . ?
C3 Fe1 C102 114.52(12) . . ?
C2 Fe1 C102 151.16(12) . . ?
C1 Fe1 C103 91.59(13) . . ?
C3 Fe1 C103 154.51(12) . . ?
C2 Fe1 C103 111.68(12) . . ?
C102 Fe1 C103 40.04(12) . . ?
C1 Fe1 C104 122.84(14) . . ?
C3 Fe1 C104 147.94(13) . . ?
C2 Fe1 C104 87.36(12) . . ?
C102 Fe1 C104 65.89(12) . . ?
C103 Fe1 C104 38.74(13) . . ?
C1 Fe1 C101 129.63(13) . . ?
C3 Fe1 C101 93.99(12) . . ?
C2 Fe1 C101 138.93(12) . . ?
C102 Fe1 C101 39.16(12) . . ?
C103 Fe1 C101 66.25(12) . . ?
C104 Fe1 C101 65.83(13) . . ?
C1 Fe1 C105 156.67(13) . . ?
C3 Fe1 C105 109.78(13) . . ?
C2 Fe1 C105 101.04(12) . . ?
C102 Fe1 C105 65.35(12) . . ?
C103 Fe1 C105 65.40(13) . . ?
C104 Fe1 C105 39.17(13) . . ?
C101 Fe1 C105 38.88(13) . . ?
C1 Fe1 Fe2 102.46(9) . . ?
C3 Fe1 Fe2 47.60(8) . . ?
C2 Fe1 Fe2 48.71(9) . . ?
C102 Fe1 Fe2 154.08(9) . . ?
C103 Fe1 Fe2 155.19(10) . . ?
C104 Fe1 Fe2 117.60(10) . . ?
C101 Fe1 Fe2 116.33(9) . . ?
C105 Fe1 Fe2 100.42(9) . . ?
C3 Fe2 C2 96.14(12) . . ?
C3 Fe2 N2 89.09(11) . . ?
C2 Fe2 N2 86.92(11) . . ?
C3 Fe2 C201 94.26(12) . . ?
C2 Fe2 C201 121.57(15) . . ?
N2 Fe2 C201 150.62(14) . . ?
C3 Fe2 C202 123.51(13) . . ?
C2 Fe2 C202 90.13(13) . . ?
N2 Fe2 C202 147.39(13) . . ?
C201 Fe2 C202 39.29(15) . . ?
C3 Fe2 C205 100.76(14) . . ?
C2 Fe2 C205 155.04(13) . . ?
N2 Fe2 C205 111.42(14) . . ?
C201 Fe2 C205 39.31(16) . . ?
C202 Fe2 C205 65.23(14) . . ?
C3 Fe2 C204 136.74(15) . . ?
C2 Fe2 C204 127.11(15) . . ?
N2 Fe2 C204 92.32(12) . . ?
C201 Fe2 C204 65.64(14) . . ?
C202 Fe2 C204 64.12(14) . . ?
C205 Fe2 C204 39.50(16) . . ?
C3 Fe2 C203 159.21(12) . . ?
C2 Fe2 C203 93.51(13) . . ?
N2 Fe2 C203 109.83(12) . . ?
C201 Fe2 C203 65.04(13) . . ?
C202 Fe2 C203 37.93(14) . . ?
C205 Fe2 C203 64.93(14) . . ?
C204 Fe2 C203 37.91(15) . . ?
C3 Fe2 Fe1 48.21(9) . . ?
C2 Fe2 Fe1 50.57(9) . . ?
N2 Fe2 Fe1 100.09(8) . . ?
C201 Fe2 Fe1 103.84(11) . . ?
C202 Fe2 Fe1 102.94(10) . . ?
C205 Fe2 Fe1 135.76(13) . . ?
C204 Fe2 Fe1 167.00(10) . . ?
C203 Fe2 Fe1 131.83(11) . . ?
O1 C1 Fe1 176.6(3) . . ?
O2 C2 Fe2 140.5(2) . . ?
O2 C2 Fe1 138.8(2) . . ?
Fe2 C2 Fe1 80.73(11) . . ?
N1 C3 Fe2 137.7(2) . . ?
N1 C3 Fe1 137.9(2) . . ?
Fe2 C3 Fe1 84.19(12) . . ?
C3 N1 C4 122.0(2) . . ?
C3 N1 C5 121.3(2) . . ?
C4 N1 C5 116.7(2) . . ?
N1 C4 H4A 109.5 . . ?
N1 C4 H4B 109.5 . . ?
H4A C4 H4B 109.5 . . ?
N1 C4 H4C 109.5 . . ?
H4A C4 H4C 109.5 . . ?
H4B C4 H4C 109.5 . . ?
N1 C5 C10 111.1(2) . . ?
N1 C5 C6 113.0(2) . . ?
C10 C5 C6 111.3(2) . . ?
N1 C5 H5 107.0 . . ?
C10 C5 H5 107.0 . . ?
C6 C5 H5 107.0 . . ?
C5 C6 C7 108.9(2) . . ?
C5 C6 H6A 109.9 . . ?
C7 C6 H6A 109.9 . . ?
C5 C6 H6B 109.9 . . ?
C7 C6 H6B 109.9 . . ?
H6A C6 H6B 108.3 . . ?
C8 C7 C6 111.8(3) . . ?
C8 C7 H7A 109.2 . . ?
C6 C7 H7A 109.2 . . ?
C8 C7 H7B 109.2 . . ?
C6 C7 H7B 109.2 . . ?
H7A C7 H7B 107.9 . . ?
C7 C8 C9 111.1(3) . . ?
C7 C8 H8A 109.4 . . ?
C9 C8 H8A 109.4 . . ?
C7 C8 H8B 109.4 . . ?
C9 C8 H8B 109.4 . . ?
H8A C8 H8B 108.0 . . ?
C10 C9 C8 110.6(2) . . ?
C10 C9 H9A 109.5 . . ?
C8 C9 H9A 109.5 . . ?
C10 C9 H9B 109.5 . . ?
C8 C9 H9B 109.5 . . ?
H9A C9 H9B 108.1 . . ?
C5 C10 C9 109.3(2) . . ?
C5 C10 H10A 109.8 . . ?
C9 C10 H10A 109.8 . . ?
C5 C10 H10B 109.8 . . ?
C9 C10 H10B 109.8 . . ?
H10A C10 H10B 108.3 . . ?
C21 N2 Fe2 175.7(2) . . ?
N2 C21 C22 174.4(3) . . ?
C21 C22 C23 108.8(3) . . ?
C21 C22 C24 110.0(2) . . ?
C23 C22 C24 110.2(3) . . ?
C21 C22 C25 106.2(3) . . ?
C23 C22 C25 110.9(3) . . ?
C24 C22 C25 110.5(3) . . ?
C22 C23 H23A 109.5 . . ?
C22 C23 H23B 109.5 . . ?
H23A C23 H23B 109.5 . . ?
C22 C23 H23C 109.5 . . ?
H23A C23 H23C 109.5 . . ?
H23B C23 H23C 109.5 . . ?
C22 C24 H24A 109.5 . . ?
C22 C24 H24B 109.5 . . ?
H24A C24 H24B 109.5 . . ?
C22 C24 H24C 109.5 . . ?
H24A C24 H24C 109.5 . . ?
H24B C24 H24C 109.5 . . ?
C22 C25 H25A 109.5 . . ?
C22 C25 H25B 109.5 . . ?
H25A C25 H25B 109.5 . . ?
C22 C25 H25C 109.5 . . ?
H25A C25 H25C 109.5 . . ?
H25B C25 H25C 109.5 . . ?
C102 C101 C105 107.3(3) . . ?
C102 C101 Fe1 69.07(17) . . ?
C105 C101 Fe1 70.74(17) . . ?
C102 C101 H101 126.4 . . ?
C105 C101 H101 126.4 . . ?
Fe1 C101 H101 126.4 . . ?
C101 C102 C103 108.4(3) . . ?
C101 C102 Fe1 71.76(17) . . ?
C103 C102 Fe1 70.40(17) . . ?
C101 C102 H102 125.8 . . ?
C103 C102 H102 125.8 . . ?
Fe1 C102 H102 125.8 . . ?
C104 C103 C102 107.8(3) . . ?
C104 C103 Fe1 71.44(18) . . ?
C102 C103 Fe1 69.56(17) . . ?
C104 C103 H103 126.1 . . ?
C102 C103 H103 126.1 . . ?
Fe1 C103 H103 126.1 . . ?
C103 C104 C105 108.0(3) . . ?
C103 C104 Fe1 69.81(18) . . ?
C105 C104 Fe1 70.71(18) . . ?
C103 C104 H104 126.0 . . ?
C105 C104 H104 126.0 . . ?
Fe1 C104 H104 126.0 . . ?
C101 C105 C104 108.6(3) . . ?
C101 C105 Fe1 70.37(17) . . ?
C104 C105 Fe1 70.12(17) . . ?
C101 C105 H105 125.7 . . ?
C104 C105 H105 125.7 . . ?
Fe1 C105 H105 125.7 . . ?
C202 C201 C205 107.4(3) . . ?
C202 C201 Fe2 71.02(19) . . ?
C205 C201 Fe2 71.54(19) . . ?
C202 C201 H201 126.2 . . ?
C205 C201 H201 126.2 . . ?
Fe2 C201 H201 126.2 . . ?
C203 C202 C201 109.3(3) . . ?
C203 C202 Fe2 72.78(19) . . ?
C201 C202 Fe2 69.69(18) . . ?
C203 C202 H202 125.3 . . ?
C201 C202 H202 125.3 . . ?
Fe2 C202 H202 125.3 . . ?
C202 C203 C204 108.2(3) . . ?
C202 C203 Fe2 69.29(18) . . ?
C204 C203 Fe2 70.19(19) . . ?
C202 C203 H203 125.9 . . ?
C204 C203 H203 125.9 . . ?
Fe2 C203 H203 125.9 . . ?
C203 C204 C205 108.4(3) . . ?
C203 C204 Fe2 71.9(2) . . ?
C205 C204 Fe2 69.92(19) . . ?
C203 C204 H204 125.8 . . ?
C205 C204 H204 125.8 . . ?
Fe2 C204 H204 125.8 . . ?
C201 C205 C204 106.6(3) . . ?
C201 C205 Fe2 69.16(19) . . ?
C204 C205 Fe2 70.58(19) . . ?
C201 C205 H205 126.7 . . ?
C204 C205 H205 126.7 . . ?
Fe2 C205 H205 126.7 . . ?
F3 C301 F1 107.8(4) . . ?
F3 C301 F2 106.2(3) . . ?
F1 C301 F2 107.0(3) . . ?
F3 C301 S1 111.4(3) . . ?
F1 C301 S1 111.4(3) . . ?
F2 C301 S1 112.7(3) . . ?
O13 S1 O11 115.5(3) . . ?
O13 S1 O12 115.3(2) . . ?
O11 S1 O12 114.07(19) . . ?
O13 S1 C301 103.30(19) . . ?
O11 S1 C301 102.6(2) . . ?
O12 S1 C301 103.64(16) . . ?
 
loop_
 _geom_torsion_atom_site_label_1
 _geom_torsion_atom_site_label_2
 _geom_torsion_atom_site_label_3
 _geom_torsion_atom_site_label_4
 _geom_torsion
 _geom_torsion_site_symmetry_1
 _geom_torsion_site_symmetry_2
 _geom_torsion_site_symmetry_3
 _geom_torsion_site_symmetry_4
 _geom_torsion_publ_flag
C2 Fe2 C3 N1 157.4(3) . . . . ?
N2 Fe2 C3 N1 70.6(3) . . . . ?
C201 Fe2 C3 N1 -80.2(3) . . . . ?
C202 Fe2 C3 N1 -108.4(3) . . . . ?
C205 Fe2 C3 N1 -41.0(3) . . . . ?
C204 Fe2 C3 N1 -21.8(4) . . . . ?
C203 Fe2 C3 N1 -85.4(5) . . . . ?
Fe1 Fe2 C3 N1 175.0(4) . . . . ?
C2 Fe2 C3 Fe1 -17.63(12) . . . . ?
N2 Fe2 C3 Fe1 -104.43(10) . . . . ?
C201 Fe2 C3 Fe1 104.79(14) . . . . ?
C202 Fe2 C3 Fe1 76.61(16) . . . . ?
C205 Fe2 C3 Fe1 143.93(13) . . . . ?
C204 Fe2 C3 Fe1 163.16(14) . . . . ?
C203 Fe2 C3 Fe1 99.5(4) . . . . ?
C1 Fe1 C3 N1 -67.2(3) . . . . ?
C2 Fe1 C3 N1 -157.9(3) . . . . ?
C102 Fe1 C3 N1 27.8(3) . . . . ?
C103 Fe1 C3 N1 24.8(5) . . . . ?
C104 Fe1 C3 N1 111.0(3) . . . . ?
C101 Fe1 C3 N1 62.4(3) . . . . ?
C105 Fe1 C3 N1 98.9(3) . . . . ?
Fe2 Fe1 C3 N1 -175.0(4) . . . . ?
C1 Fe1 C3 Fe2 107.75(12) . . . . ?
C2 Fe1 C3 Fe2 17.07(11) . . . . ?
C102 Fe1 C3 Fe2 -157.24(10) . . . . ?
C103 Fe1 C3 Fe2 -160.2(2) . . . . ?
C104 Fe1 C3 Fe2 -74.0(2) . . . . ?
C101 Fe1 C3 Fe2 -122.57(11) . . . . ?
C105 Fe1 C3 Fe2 -86.10(13) . . . . ?
Fe2 C3 N1 C4 173.2(2) . . . . ?
Fe1 C3 N1 C4 -14.2(4) . . . . ?
Fe2 C3 N1 C5 -9.2(4) . . . . ?
Fe1 C3 N1 C5 163.4(2) . . . . ?
C3 N1 C5 C10 -110.2(3) . . . . ?
C4 N1 C5 C10 67.5(3) . . . . ?
C3 N1 C5 C6 123.8(3) . . . . ?
C4 N1 C5 C6 -58.4(3) . . . . ?
N1 C5 C6 C7 -175.4(3) . . . . ?
C10 C5 C6 C7 58.7(3) . . . . ?
C5 C6 C7 C8 -56.3(4) . . . . ?
C6 C7 C8 C9 55.6(4) . . . . ?
C7 C8 C9 C10 -55.9(3) . . . . ?
N1 C5 C10 C9 173.2(2) . . . . ?
C6 C5 C10 C9 -59.9(3) . . . . ?
C8 C9 C10 C5 57.5(3) . . . . ?
C105 C101 C102 C103 -0.4(3) . . . . ?
Fe1 C101 C102 C103 -61.2(2) . . . . ?
C105 C101 C102 Fe1 60.7(2) . . . . ?
C101 C102 C103 C104 0.5(3) . . . . ?
Fe1 C102 C103 C104 -61.6(2) . . . . ?
C101 C102 C103 Fe1 62.1(2) . . . . ?
C102 C103 C104 C105 -0.3(3) . . . . ?
Fe1 C103 C104 C105 -60.7(2) . . . . ?
C102 C103 C104 Fe1 60.4(2) . . . . ?
C102 C101 C105 C104 0.2(3) . . . . ?
Fe1 C101 C105 C104 59.9(2) . . . . ?
C102 C101 C105 Fe1 -59.7(2) . . . . ?
C103 C104 C105 C101 0.1(3) . . . . ?
Fe1 C104 C105 C101 -60.1(2) . . . . ?
C103 C104 C105 Fe1 60.1(2) . . . . ?
C205 C201 C202 C203 0.4(4) . . . . ?
Fe2 C201 C202 C203 -62.3(2) . . . . ?
C205 C201 C202 Fe2 62.7(2) . . . . ?
C201 C202 C203 C204 0.8(4) . . . . ?
Fe2 C202 C203 C204 -59.6(2) . . . . ?
C201 C202 C203 Fe2 60.4(2) . . . . ?
C202 C203 C204 C205 -1.7(4) . . . . ?
Fe2 C203 C204 C205 -60.7(2) . . . . ?
C202 C203 C204 Fe2 59.0(2) . . . . ?
C202 C201 C205 C204 -1.3(4) . . . . ?
Fe2 C201 C205 C204 61.0(2) . . . . ?
C202 C201 C205 Fe2 -62.4(2) . . . . ?
C203 C204 C205 C201 1.9(4) . . . . ?
Fe2 C204 C205 C201 -60.1(2) . . . . ?
C203 C204 C205 Fe2 61.9(2) . . . . ?
F3 C301 S1 O13 -61.5(4) . . . . ?
F1 C301 S1 O13 178.0(4) . . . . ?
F2 C301 S1 O13 57.7(3) . . . . ?
F3 C301 S1 O11 178.1(3) . . . . ?
F1 C301 S1 O11 57.6(4) . . . . ?
F2 C301 S1 O11 -62.7(3) . . . . ?
F3 C301 S1 O12 59.1(3) . . . . ?
F1 C301 S1 O12 -61.4(4) . . . . ?
F2 C301 S1 O12 178.3(3) . . . . ?
 
_refine_diff_density_max    0.830
_refine_diff_density_min   -0.579
_refine_diff_density_rms    0.090

_shelx_res_file
;

    p21n_a.res created by SHELXL-2014/7


TITL p21n_a.res in P2(1)/n
CELL  0.71073  12.0807  17.4906  13.8574   90.000  107.129   90.000
ZERR    4.000   0.0041   0.0059   0.0036    0.000    0.022    0.000
LATT 1
SYMM 1/2-X, 1/2+Y, 1/2-Z
SFAC C  H  F  Fe N  O  S
UNIT 104  132  12  8  8  20  4
OMIT -3 54
L.S. 10
ACTA
BOND $H
FMAP 2
PLAN 20
conf
size 0.22 0.20 0.10
TEMP -173
WGHT    0.025500    7.340900
FVAR       0.20609
FE1   4    0.577434    0.639195    0.821585    11.00000    0.01166    0.01208 =
         0.01040   -0.00073    0.00363   -0.00017
FE2   4    0.530228    0.638071    0.632729    11.00000    0.01121    0.01269 =
         0.00999   -0.00203    0.00053    0.00069
C1    1    0.729190    0.628805    0.860619    11.00000    0.01994    0.01496 =
         0.00998    0.00121    0.00438    0.00141
C2    1    0.561989    0.554478    0.725540    11.00000    0.01276    0.01580 =
         0.01346   -0.00166    0.00295   -0.00069
O1    6    0.827503    0.623345    0.890495    11.00000    0.01491    0.03684 =
         0.02163   -0.00133   -0.00001    0.00232
O2    6    0.568396    0.487635    0.726573    11.00000    0.03038    0.01514 =
         0.02017   -0.00137    0.00617    0.00122
C3    1    0.591485    0.713720    0.728106    11.00000    0.00849    0.01356 =
         0.00977   -0.00120    0.00114    0.00231
N1    5    0.632694    0.782324    0.729605    11.00000    0.01080    0.01338 =
         0.01172   -0.00137    0.00174   -0.00084
C4    1    0.663097    0.829673    0.821866    11.00000    0.01748    0.01688 =
         0.01395   -0.00463    0.00197   -0.00428
AFIX 137
H4A   2    0.594732    0.858307    0.825550    11.00000   -1.50000
H4B   2    0.724775    0.865524    0.820002    11.00000   -1.50000
H4C   2    0.689970    0.796623    0.881301    11.00000   -1.50000
AFIX   0
C5    1    0.655968    0.816116    0.638648    11.00000    0.01345    0.01487 =
         0.01271    0.00110    0.00441   -0.00087
AFIX  13
H5    2    0.625759    0.779187    0.581886    11.00000   -1.20000
AFIX   0
C6    1    0.592798    0.891847    0.606100    11.00000    0.02021    0.02306 =
         0.02537    0.00906    0.01002    0.00750
AFIX  23
H6A   2    0.621741    0.930808    0.659403    11.00000   -1.20000
H6B   2    0.508719    0.885028    0.595612    11.00000   -1.20000
AFIX   0
C7    1    0.614153    0.918350    0.507816    11.00000    0.02600    0.02828 =
         0.02609    0.01575    0.01087    0.00973
AFIX  23
H7A   2    0.578455    0.881394    0.453443    11.00000   -1.20000
H7B   2    0.576484    0.968575    0.488129    11.00000   -1.20000
AFIX   0
C8    1    0.742395    0.925248    0.518505    11.00000    0.02540    0.02051 =
         0.02242    0.00429    0.01053   -0.00172
AFIX  23
H8A   2    0.776515    0.966384    0.567267    11.00000   -1.20000
H8B   2    0.752707    0.939336    0.452494    11.00000   -1.20000
AFIX   0
C9    1    0.805813    0.849849    0.555045    11.00000    0.01512    0.02575 =
         0.02078    0.00422    0.00732    0.00049
AFIX  23
H9A   2    0.777432    0.809888    0.503028    11.00000   -1.20000
H9B   2    0.889839    0.856711    0.565282    11.00000   -1.20000
AFIX   0
C10   1    0.785659    0.824288    0.654063    11.00000    0.01381    0.01695 =
         0.01849    0.00131    0.00506    0.00050
AFIX  23
H10A  2    0.824718    0.774735    0.675625    11.00000   -1.20000
H10B  2    0.818681    0.862461    0.707550    11.00000   -1.20000
AFIX   0
N2    5    0.682627    0.621840    0.618804    11.00000    0.01947    0.01408 =
         0.01096   -0.00039    0.00419    0.00031
C21   1    0.775253    0.611946    0.617013    11.00000    0.02289    0.01648 =
         0.01583    0.00396    0.00811    0.00376
C22   1    0.895039    0.591464    0.618749    11.00000    0.01688    0.02148 =
         0.01955    0.00485    0.00641    0.00454
C23   1    0.968909    0.581498    0.728720    11.00000    0.02218    0.05245 =
         0.02310    0.01096    0.00604    0.01097
AFIX 137
H23A  2    0.971813    0.629938    0.764925    11.00000   -1.50000
H23B  2    1.047578    0.566265    0.730583    11.00000   -1.50000
H23C  2    0.934581    0.541916    0.760985    11.00000   -1.50000
AFIX   0
C24   1    0.946280    0.654532    0.567395    11.00000    0.02375    0.02559 =
         0.02622    0.00318    0.01112   -0.00144
AFIX 137
H24A  2    0.898006    0.660643    0.497343    11.00000   -1.50000
H24B  2    1.025063    0.640316    0.568355    11.00000   -1.50000
H24C  2    0.948417    0.702821    0.603770    11.00000   -1.50000
AFIX   0
C25   1    0.885695    0.515609    0.560159    11.00000    0.02472    0.02246 =
         0.04229    0.00150    0.01615    0.00513
AFIX 137
H25A  2    0.841161    0.478616    0.586734    11.00000   -1.50000
H25B  2    0.963492    0.495325    0.568090    11.00000   -1.50000
H25C  2    0.846494    0.524681    0.488420    11.00000   -1.50000
AFIX   0
isor .005 c205
C101  1    0.470311    0.708408    0.882870    11.00000    0.02254    0.02422 =
         0.01849    0.00302    0.01215    0.00742
AFIX  13
H101  2    0.448047    0.762788    0.864812    11.00000   -1.20000
AFIX   0
C102  1    0.568734    0.682947    0.959374    11.00000    0.01937    0.02282 =
         0.01495   -0.00393    0.00759   -0.00189
AFIX  13
H102  2    0.628059    0.716418    1.005911    11.00000   -1.20000
AFIX   0
C103  1    0.566281    0.601038    0.962054    11.00000    0.03014    0.02222 =
         0.01925    0.00562    0.01697    0.00795
AFIX  13
H103  2    0.623450    0.567440    1.010508    11.00000   -1.20000
AFIX   0
C104  1    0.467391    0.576623    0.886990    11.00000    0.03432    0.02226 =
         0.02689   -0.00742    0.02279   -0.00917
AFIX  13
H104  2    0.442158    0.522392    0.871544    11.00000   -1.20000
AFIX   0
C105  1    0.407762    0.642703    0.837904    11.00000    0.01514    0.04193 =
         0.01836   -0.00486    0.00975   -0.00179
AFIX  13
H105  2    0.333776    0.642680    0.781381    11.00000   -1.20000
AFIX   0
C201  1    0.366682    0.687970    0.583717    11.00000    0.01772    0.03848 =
         0.02786   -0.01630   -0.01041    0.01317
AFIX  13
H201  2    0.334072    0.726113    0.621731    11.00000   -1.20000
AFIX   0
C202  1    0.354131    0.608112    0.585697    11.00000    0.01277    0.03849 =
         0.02523   -0.00170   -0.00471   -0.00749
AFIX  13
H202  2    0.312682    0.579812    0.627392    11.00000   -1.20000
AFIX   0
C203  1    0.404760    0.575091    0.518694    11.00000    0.02218    0.02704 =
         0.02895   -0.01004   -0.00492    0.00013
AFIX  13
H203  2    0.407750    0.519123    0.504929    11.00000   -1.20000
AFIX   0
C204  1    0.451475    0.632813    0.474295    11.00000    0.01659    0.06850 =
         0.01248   -0.00535   -0.00266    0.00021
AFIX  13
H204  2    0.492943    0.625618    0.422240    11.00000   -1.20000
AFIX   0
C205  1    0.426406    0.704648    0.512705    11.00000    0.02531    0.03019 =
         0.03671    0.01574   -0.02130   -0.00985
AFIX  13
H205  2    0.445121    0.756561    0.491605    11.00000   -1.20000
AFIX   0
C301  1    0.316153    0.350663    0.724468    11.00000    0.01697    0.03410 =
         0.03789   -0.00840    0.00294    0.00075
isor .02 $f
F1    3    0.292751    0.277104    0.719127    11.00000    0.03105    0.03800 =
         0.23121   -0.03855    0.01968    0.00201
F2    3    0.420144    0.359118    0.790475    11.00000    0.01443    0.05741 =
         0.04657    0.00667   -0.00483    0.00062
F3    3    0.326217    0.372127    0.637233    11.00000    0.03596    0.19275 =
         0.02992   -0.00265    0.01326    0.02957
S1    7    0.205152    0.405121    0.758149    11.00000    0.01575    0.02960 =
         0.02127   -0.00561    0.00055   -0.00341
O11   6    0.205092    0.371701    0.852117    11.00000    0.03295    0.16937 =
         0.03206    0.03140    0.00989    0.01129
O12   6    0.102555    0.390023    0.677029    11.00000    0.01802    0.03371 =
         0.03157   -0.00744   -0.00292    0.00093
O13   6    0.246841    0.481435    0.763678    11.00000    0.03275    0.03554 =
         0.14790   -0.03183    0.01924   -0.01049
HKLF 4

REM  p21n_a.res in P2(1)/n
REM R1 =  0.0485 for    5340 Fo > 4sig(Fo)  and  0.0562 for all    6110 data
REM    356 parameters refined using     24 restraints

END

WGHT      0.0255      7.3410

REM Highest difference peak  0.830,  deepest hole -0.579,  1-sigma level  0.090
Q1    1   0.2557  0.3780  0.7418  11.00000  0.05    0.83
Q2    1   1.0847  0.6615  0.6195  11.00000  0.05    0.68
Q3    1   0.2993  0.2918  0.7769  11.00000  0.05    0.55
Q4    1   0.5667  0.6758  0.6159  11.00000  0.05    0.55
Q5    1   0.2958  0.3108  0.6605  11.00000  0.05    0.54
Q6    1   0.4815  0.6758  0.6410  11.00000  0.05    0.53
Q7    1   0.6161  0.6415  0.7819  11.00000  0.05    0.53
Q8    1   0.2548  0.4155  0.8528  11.00000  0.05    0.52
Q9    1   0.6225  0.6084  0.8003  11.00000  0.05    0.50
Q10   1   0.6001  0.6733  0.7880  11.00000  0.05    0.50
Q11   1   0.5440  0.6869  0.6733  11.00000  0.05    0.46
Q12   1   0.5705  0.6011  0.6259  11.00000  0.05    0.46
Q13   1   0.5384  0.6849  0.8240  11.00000  0.05    0.45
Q14   1   0.5686  0.6133  0.6007  11.00000  0.05    0.45
Q15   1   0.6327  0.8036  0.6848  11.00000  0.05    0.45
Q16   1   0.5326  0.6517  0.8658  11.00000  0.05    0.45
Q17   1   0.2490  0.4744  0.6933  11.00000  0.05    0.44
Q18   1   0.5294  0.5990  0.8150  11.00000  0.05    0.43
Q19   1   0.6451  0.6488  0.8640  11.00000  0.05    0.43
Q20   1   0.4789  0.6779  0.4735  11.00000  0.05    0.42
;
_shelx_res_checksum   78515

_shelx_hkl_file
;
   1   0   0    0.50    0.20
  -1   0   0    0.40    0.10
  -2   0   0  252.77   14.70
   2   0   0  258.87   14.80
   2   0   0  253.57   14.80
  -2   0   0  269.87   14.80
  -2   0   0  252.87   14.80
   3   0   0    0.50    0.70
   3   0   0    0.90    0.70
  -3   0   0    0.20    0.70
  -3   0   0    0.50    0.60
  -3   0   0    0.00    0.50
   4   0   0   46.10    3.10
  -4   0   0   47.90    2.90
  -4   0   0   47.10    3.10
  -5   0   0    0.60    0.90
   5   0   0    0.80    0.80
   6   0   0  533.25   31.30
  -6   0   0  547.85   31.20
  -7   0   0    1.10    1.40
   7   0   0   -0.20    0.90
   8   0   0  542.55   31.50
  -8   0   0  540.45   31.40
   9   0   0    0.20    1.20
  -9   0   0   -0.90    1.70
  10   0   0   22.30    2.50
 -10   0   0   22.30    3.50
  11   0   0    0.10    1.40
 -11   0   0   -0.60    1.80
  12   0   0    2.20    1.70
 -12   0   0    1.30    2.10
  13   0   0    0.20    1.70
 -13   0   0   -2.40    2.40
 -14   0   0    1.60    2.50
  14   0   0    1.60    2.10
 -16   0   0   40.90    5.40
  16   0   0   56.49    5.00
  -1   1   0  983.60   52.39
  -1   1   0  854.61   52.39
  -2  -1   0  405.06   23.50
   2  -1   0  394.16   23.50
  -2  -1   0  419.56   23.40
  -2  -1   0  398.86   23.40
   2  -1   0  413.56   23.50
  -2  -1   0  411.06   23.50
   2  -1   0  396.96   23.40
   2   1   0  411.46   23.50
   2   1   0  421.36   23.40
   2   1   0  427.76   23.50
  -2   1   0  429.86   23.50
  -2   1   0  391.26   23.40
   2   1   0  422.26   23.50
  -2   1   0  401.76   23.50
  -3  -1   0  516.45   28.90
  -3  -1   0  519.25   28.90
  -3  -1   0  519.35   28.80
   3  -1   0  499.85   29.00
   3  -1   0  481.25   28.80
  -3  -1   0  496.85   28.80
   3  -1   0  493.15   28.90
  -3   1   0  533.45   29.00
   3   1   0  526.25   28.80
   3   1   0  503.75   29.00
  -3   1   0  496.75   28.80
  -3   1   0  491.35   29.00
   3   1   0  479.55   28.90
  -4  -1   0  306.77   16.80
   4  -1   0  290.47   16.90
  -4  -1   0  288.97   16.70
   4  -1   0  279.17   16.70
   4   1   0  297.27   16.60
   4   1   0  299.67   16.90
   4   1   0  276.27   16.80
  -4   1   0  275.77   16.70
  -4   1   0  304.57   16.90
   5  -1   0   31.10    2.10
  -5  -1   0   33.70    2.40
   5  -1   0   32.10    2.40
  -5  -1   0   31.70    2.10
   5   1   0   33.70    2.40
  -5   1   0   32.60    2.50
   6  -1   0   11.00    1.10
   6  -1   0    9.40    1.40
   6   1   0   11.50    1.40
   6   1   0   10.20    1.50
  -6   1   0   16.50    1.90
  -7  -1   0  129.99    7.50
   7  -1   0  113.09    7.20
   7  -1   0  119.59    7.50
   7   1   0  123.39    7.60
   7   1   0  114.79    7.40
  -7   1   0  129.19    7.60
   8  -1   0    8.90    1.40
   8  -1   0   11.10    1.90
  -8  -1   0   14.60    2.10
  -8   1   0   15.00    2.30
   8   1   0   12.70    2.00
  -9  -1   0  224.98   13.30
   9  -1   0  214.68   13.30
   9  -1   0  213.08   12.80
  -9   1   0  222.28   13.40
   9   1   0  216.98   13.30
   9   1   0  222.88   12.90
  10  -1   0   54.09    4.20
 -10  -1   0   55.09    5.00
  10  -1   0   54.59    3.70
  10   1   0   56.59    4.40
  10   1   0   54.99    3.70
 -10   1   0   66.59    6.00
  11  -1   0    4.40    1.50
  11  -1   0    5.50    1.90
 -11  -1   0    4.00    2.10
  11   1   0    5.30    1.80
 -11   1   0    2.80    2.20
  11   1   0    5.30    1.20
  12  -1   0    0.50    1.60
 -12  -1   0   -0.20    2.10
 -12   1   0    0.80    2.20
  12   1   0    0.60    1.20
  12   1   0   -1.20    1.60
  13  -1   0   20.40    3.00
 -13  -1   0   25.10    3.60
  13   1   0   23.10    3.20
  13   1   0   31.00    2.70
 -13   1   0   22.20    3.60
 -14  -1   0   44.10    5.40
  14  -1   0   52.99    4.60
 -14   1   0   49.99    5.10
  14   1   0   45.10    4.40
 -15  -1   0    0.10    2.80
  15  -1   0    1.30    2.20
  15   1   0    1.80    2.20
   0  -2   0   75.39    4.60
   0  -2   0   81.09    4.70
   0   2   0   83.89    4.70
   0   2   0   72.49    4.60
   0   2   0   84.39    4.60
  -1  -2   0 1381.46   76.29
  -1  -2   0 1306.97   76.39
   1  -2   0 1414.56   76.29
   1   2   0 1192.68   76.39
  -1   2   0 1349.27   76.29
  -1   2   0 1392.06   76.29
   1   2   0 1339.17   76.39
   2  -2   0    5.60    0.70
   2  -2   0    4.40    0.60
  -2  -2   0    5.30    0.60
  -2  -2   0    5.60    0.80
  -2  -2   0    5.10    0.80
   2   2   0    5.70    0.70
  -2   2   0    5.60    0.90
  -2   2   0    6.30    0.80
  -2   2   0    5.10    0.60
   2   2   0    5.50    0.80
   3  -2   0  239.08   13.40
  -3  -2   0  254.07   13.40
   3  -2   0  216.08   13.50
  -3  -2   0  213.48   13.40
   3  -2   0  239.28   13.50
  -3  -2   0  230.98   13.50
  -3  -2   0  233.08   13.60
  -3   2   0  232.28   13.50
   3   2   0  241.58   13.50
  -3   2   0  228.48   13.50
   3   2   0  238.38   13.60
   3   2   0  240.08   13.40
   3   2   0  212.98   13.40
  -3   2   0  250.07   13.60
  -4  -2   0   47.30    3.00
   4  -2   0   41.90    2.80
  -4  -2   0   47.20    2.80
   4  -2   0   44.20    3.00
  -4  -2   0   46.90    2.80
  -4   2   0   47.90    3.20
   4   2   0   45.50    3.00
   4   2   0   46.70    2.80
   4   2   0   43.70    2.80
   5  -2   0  914.31   54.29
   5  -2   0  894.41   54.09
  -5  -2   0  981.00   54.19
  -5  -2   0  953.70   53.99
  -5  -2   0  888.81   53.99
   5   2   0  938.41   54.39
   5   2   0  944.21   54.09
  -5   2   0 1035.10   54.39
   5   2   0  975.00   53.99
   6  -2   0   77.69    5.00
   6  -2   0   80.49    5.30
  -6  -2   0   88.79    5.30
   6   2   0   83.09    4.90
   6   2   0   84.49    5.00
  -6   2   0   91.49    5.50
   6   2   0   81.19    5.40
   7  -2   0  265.97   16.20
   7  -2   0  275.17   16.50
  -7  -2   0  288.77   16.50
   7   2   0  280.07   16.20
   7   2   0  276.67   16.60
  -7   2   0  297.17   16.70
   8  -2   0   21.30    2.20
   8  -2   0   21.80    1.90
  -8  -2   0   22.20    2.50
   8   2   0   20.70    2.50
  -8   2   0   25.70    3.00
   8   2   0   20.70    2.30
   9  -2   0  180.08   10.80
  -9  -2   0  189.78   11.30
   9  -2   0  182.18   11.30
   9   2   0  185.28   11.40
   9   2   0  182.18   10.80
  -9   2   0  184.48   11.40
  10  -2   0   -0.40    1.00
  10  -2   0   -1.10    1.30
  10   2   0    0.50    0.90
  11  -2   0   11.40    1.60
  11  -2   0   11.90    2.30
 -11  -2   0   11.20    2.40
  11   2   0   11.50    1.50
 -11   2   0    9.60    2.50
  11   2   0   11.40    2.30
  12  -2   0   -1.60    1.40
 -12  -2   0    2.00    2.20
  12  -2   0   -0.90    1.50
 -12   2   0   -0.10    2.20
  12   2   0    1.40    1.20
  12   2   0   -0.60    1.60
 -13  -2   0   12.90    3.10
  13  -2   0   13.60    2.50
  13   2   0   10.90    2.60
 -13   2   0    8.60    2.80
  14  -2   0   13.40    2.80
 -14  -2   0   10.80    3.50
  14  -2   0   11.10    2.00
  14   2   0   12.70    3.00
 -14   2   0    8.70    3.70
 -15  -2   0   23.10    4.00
  15  -2   0   24.20    3.70
  15   2   0   22.10    3.60
 -15   2   0   20.40    3.90
   0  -3   0    0.80    0.50
   0  -3   0    0.60    0.40
   0  -3   0    0.20    0.60
   0   3   0    0.70    0.50
   0   3   0   -0.40    0.60
   0   3   0    0.70    0.50
  -1  -3   0 1866.61  113.69
   1  -3   0 2023.00  113.59
  -1  -3   0 2100.89  113.59
   1   3   0 1956.20  113.69
  -1   3   0 2042.40  113.59
  -1   3   0 1971.20  113.49
   2  -3   0   58.59    3.60
  -2  -3   0   56.49    3.80
   2  -3   0   59.49    3.70
  -2  -3   0   64.19    3.60
   2  -3   0   62.69    3.60
   2  -3   0   58.69    3.80
  -2   3   0   60.39    3.70
  -2   3   0   61.99    3.80
   2   3   0   62.79    3.70
  -2   3   0   62.49    3.60
   2   3   0   62.49    3.80
  -2   3   0   59.69    3.60
   3  -3   0   56.99    3.50
  -3  -3   0   61.59    3.40
  -3  -3   0   56.19    3.60
   3  -3   0   57.09    3.50
   3  -3   0   52.79    3.60
  -3  -3   0   53.59    3.60
  -3  -3   0   52.59    3.50
   3   3   0   57.59    3.50
  -3   3   0   58.99    3.70
  -3   3   0   53.69    3.50
   3   3   0   58.99    3.60
  -3   3   0   57.29    3.50
   4  -3   0  665.83   38.10
  -4  -3   0  713.73   38.00
   4  -3   0  662.53   38.00
  -4  -3   0  567.64   38.10
   4   3   0  688.53   38.20
  -4   3   0  716.43   38.30
   4   3   0  674.13   38.10
  -4   3   0  630.34   38.20
   5  -3   0    0.40    0.70
  -5  -3   0    0.90    0.40
   5  -3   0    0.10    0.70
  -5  -3   0    0.70    0.80
  -5  -3   0    0.40    0.70
  -5  -3   0    1.20    0.90
   5   3   0    0.50    0.80
  -5   3   0    0.40    1.20
   5   3   0    0.10    0.50
  -6  -3   0    8.40    1.30
  -6  -3   0    6.30    1.00
   6  -3   0    6.10    1.00
   6   3   0    7.00    1.40
  -6   3   0    8.80    1.70
   6   3   0    6.50    0.80
  -7  -3   0  190.38   11.90
   7  -3   0  198.38   12.00
  -7  -3   0  218.68   12.20
   7  -3   0  200.38   12.30
  -7   3   0  224.38   12.50
   7   3   0  200.78   11.90
   7   3   0  209.78   12.40
   8  -3   0   60.39    4.30
  -8  -3   0   62.69    4.40
   8  -3   0   61.69    4.00
   8   3   0   60.49    3.90
  -8   3   0   66.59    4.80
   8   3   0   61.39    4.40
  -9  -3   0    6.40    1.90
   9  -3   0    3.40    1.50
   9  -3   0    4.90    1.20
  -9   3   0    5.50    2.20
   9   3   0    4.30    1.70
   9   3   0    4.00    1.10
 -10  -3   0   41.00    3.90
  10  -3   0   35.90    2.90
  10  -3   0   40.30    3.40
  10   3   0   42.20    2.80
  10   3   0   37.00    3.70
 -10   3   0   40.50    4.10
  11  -3   0   11.80    1.60
  11  -3   0    7.90    2.00
 -11  -3   0    7.90    2.20
  11   3   0    9.00    2.20
 -11   3   0    9.20    2.60
  11   3   0   11.50    1.70
  12  -3   0    4.40    1.90
 -12  -3   0    6.80    2.30
  12  -3   0    6.70    1.50
  12   3   0    7.70    1.60
  12   3   0    5.00    1.80
 -12   3   0    3.70    2.60
 -13  -3   0   -1.00    2.10
  13  -3   0   -0.40    1.70
  13  -3   0    0.30    1.50
  13   3   0   -0.60    1.80
 -13   3   0    0.60    2.60
  14  -3   0   26.60    3.10
  14  -3   0   23.60    3.60
  15  -3   0    8.40    2.70
 -15  -3   0    2.20    2.70
 -15   3   0    8.20    3.10
 -16  -3   0   -2.30    3.00
  16  -3   0    3.30    2.70
 -16   3   0    3.10    3.10
  16   3   0    3.00    2.30
   0  -4   0 9999.00  574.24
   0   4   0 9825.72  574.44
  -1  -4   0  131.79    7.60
   1  -4   0  124.09    7.70
  -1  -4   0  130.99    7.60
  -1  -4   0  124.49    7.70
   1  -4   0  134.69    7.70
  -1  -4   0  124.09    7.80
   1   4   0  132.19    7.60
  -1   4   0  136.99    7.70
   1   4   0  136.79    7.80
   1   4   0  134.09    7.80
  -1   4   0  130.19    7.70
  -1   4   0  131.49    7.80
   1   4   0  130.09    7.60
  -2  -4   0  137.89    8.80
   2  -4   0  142.39    8.70
   2  -4   0  133.09    8.80
  -2  -4   0  139.79    8.80
  -2  -4   0  151.58    8.60
  -2  -4   0  158.98    8.70
   2  -4   0  160.98    8.60
   2  -4   0  154.48    8.70
  -2  -4   0  160.38    8.90
  -2   4   0  154.08    8.70
  -2   4   0  150.88    8.80
  -2   4   0  146.49    8.60
  -2   4   0  151.18    8.90
   2   4   0  147.59    8.60
   2   4   0  151.08    8.80
   3  -4   0  162.38    9.30
  -3  -4   0  152.98    9.40
   3  -4   0  164.88    9.30
  -3  -4   0  140.79    9.40
  -3  -4   0  170.88    9.20
   3  -4   0  143.99    9.20
   3   4   0  162.38    9.40
   3   4   0  166.68    9.40
  -3   4   0  164.78    9.20
  -3   4   0  164.08    9.50
   4  -4   0    2.50    0.70
  -4  -4   0    3.20    0.70
   4  -4   0    1.90    0.80
  -4   4   0    3.80    1.20
   4   4   0    2.10    0.70
   4   4   0    1.20    0.50
  -4   4   0    2.50    0.70
   4   4   0    2.50    0.90
   5  -4   0  189.88   11.20
  -5  -4   0  196.28   11.10
   5  -4   0  191.08   11.30
  -5   4   0  200.38   11.50
   5   4   0  194.48   11.40
   5   4   0  178.88   11.10
   6  -4   0    8.50    1.20
  -6  -4   0    9.70    1.10
  -6  -4   0    8.20    1.30
  -6  -4   0    9.80    1.50
   6  -4   0   10.50    1.60
   6   4   0    8.30    1.00
  -6   4   0   15.00    2.10
   6   4   0    9.60    1.50
  -7  -4   0    3.30    1.30
   7  -4   0    4.80    1.20
  -7  -4   0    2.10    1.10
   7  -4   0    2.80    1.10
   7   4   0    4.50    1.40
  -7   4   0    6.00    1.90
   7   4   0    3.00    0.80
   8  -4   0  335.47   19.50
  -8  -4   0  309.47   19.40
   8  -4   0  342.37   19.80
  -8  -4   0  358.66   19.80
   8   4   0  327.17   19.40
  -8   4   0  346.27   20.00
   8   4   0  338.57   19.90
  -9  -4   0    7.20    1.30
   9  -4   0    9.60    1.90
   9  -4   0    8.80    1.50
  -9  -4   0    9.40    2.00
   9   4   0    7.70    1.90
   9   4   0    8.20    1.30
  -9   4   0   11.20    2.50
 -10  -4   0   28.60    3.00
  10  -4   0   31.10    2.90
  10  -4   0   32.90    2.60
  10   4   0   30.80    3.00
 -10   4   0   30.70    3.50
  10   4   0   31.30    2.50
  11  -4   0    8.70    2.00
  11  -4   0   11.70    1.70
 -11  -4   0    9.60    2.20
  11   4   0   11.50    1.60
  11   4   0    9.40    2.10
 -11   4   0   16.10    3.00
  12  -4   0    7.50    1.60
  12  -4   0    6.30    1.90
 -12  -4   0    4.30    2.20
 -12   4   0    5.30    2.60
  12   4   0    5.80    2.10
  12   4   0    6.50    1.70
  13  -4   0   31.40    2.90
 -13  -4   0   33.00    3.80
  13  -4   0   28.10    3.50
  13   4   0   25.70    3.40
 -13   4   0   28.60    4.20
  14  -4   0    6.00    1.80
 -14  -4   0    0.00    3.20
  14  -4   0    3.40    2.30
 -14   4   0   -0.20    3.00
  14   4   0    3.80    2.20
  15  -4   0    3.40    2.60
 -15  -4   0   -2.60    2.70
  15  -4   0    5.90    2.30
  15   4   0    6.30    2.30
 -15   4   0   -1.20    2.90
  16  -4   0   53.39    5.00
 -16  -4   0   46.60    5.50
  16   4   0   50.79    4.80
 -16   4   0   39.80    5.30
   0  -5   0    0.70    0.90
   0  -5   0    0.90    0.60
   0  -5   0   -0.80    0.80
   0   5   0    0.70    0.90
   0   5   0    1.60    0.90
   0   5   0    0.00    1.00
  -1  -5   0   11.50    1.40
  -1  -5   0   13.90    1.30
   1  -5   0   10.60    1.30
  -1  -5   0   12.10    1.20
   1  -5   0   13.00    1.50
   1  -5   0   11.20    1.00
  -1  -5   0   11.00    1.10
   1   5   0   12.10    1.00
  -1   5   0   12.10    1.50
   1   5   0   11.80    1.40
   1   5   0   13.90    1.40
  -1   5   0   10.20    1.60
  -1   5   0   12.60    1.20
   2  -5   0  389.46   22.00
   2  -5   0  361.56   21.90
   2  -5   0  415.06   21.80
  -2  -5   0  369.86   22.00
  -2  -5   0  374.46   21.90
  -2  -5   0  377.56   21.90
   2   5   0  378.26   22.10
   2   5   0  379.96   22.10
  -2   5   0  389.56   22.00
  -2   5   0  378.66   21.90
  -2   5   0  387.76   22.10
   3  -5   0   74.29    4.40
   3  -5   0   62.49    4.20
   3  -5   0   74.69    4.20
  -3  -5   0   71.89    4.30
   3   5   0   72.39    4.40
  -3   5   0   72.99    4.60
   3   5   0   70.99    4.50
  -3   5   0   73.39    4.30
  -3   5   0   64.49    4.30
   4  -5   0  765.72   43.40
  -4  -5   0  800.02   43.40
   4  -5   0  767.52   43.40
  -4   5   0  760.02   43.60
  -4   5   0  714.93   43.50
   4   5   0  743.73   43.50
  -4   5   0  764.52   43.40
   4   5   0  751.72   43.60
   5  -5   0   17.80    1.60
  -5  -5   0   20.50    1.60
   5  -5   0   17.80    1.70
   5   5   0   19.30    2.00
   5   5   0   19.40    1.70
  -5   5   0   19.40    2.20
   6  -5   0  178.28   10.90
  -6  -5   0  190.18   10.90
   6  -5   0  183.08   11.00
  -6   5   0  200.18   11.40
   6   5   0  179.78   11.00
   6   5   0  185.28   11.20
  -7  -5   0  194.78   11.80
   7  -5   0  206.18   11.90
   7  -5   0  205.48   12.10
  -7  -5   0  199.58   12.00
   7   5   0  202.48   12.20
  -7   5   0  203.98   12.40
   8  -5   0   30.70    2.60
   8  -5   0   28.50    2.50
  -8  -5   0   30.80    2.70
  -8  -5   0   26.20    2.60
   8   5   0   26.60    2.20
  -8   5   0   29.10    3.40
   8   5   0   29.90    2.80
  -9  -5   0  135.79    8.60
   9  -5   0  144.69    9.00
  -9  -5   0  146.99    9.00
   9  -5   0  147.29    8.70
  -9   5   0  146.59    9.40
   9   5   0  147.29    9.20
 -10  -5   0   25.80    2.80
 -10  -5   0   24.70    2.10
  10  -5   0   23.00    2.40
  10  -5   0   20.70    2.20
  10   5   0   21.70    2.60
 -10   5   0   22.70    3.30
 -11  -5   0    4.70    2.00
  11  -5   0    5.80    1.40
  11  -5   0    4.40    1.70
 -11   5   0    5.00    2.50
  11   5   0    4.20    1.70
  12  -5   0   21.90    2.30
  12  -5   0   21.10    2.90
 -12  -5   0   18.40    3.00
 -12   5   0   19.20    3.50
  12   5   0   20.80    2.90
 -13  -5   0    8.60    2.70
  13   5   0   11.20    2.50
 -13   5   0   10.70    3.10
  14  -5   0   83.59    5.30
  14  -5   0   75.69    5.90
 -14  -5   0   67.39    6.00
 -14   5   0   63.49    6.20
  14   5   0   70.89    5.70
 -15  -5   0    4.00    3.00
  15  -5   0    9.00    3.10
  15   5   0    3.90    2.20
 -15   5   0    4.60    3.10
 -16  -5   0   19.10    3.90
  16   5   0   29.10    3.70
 -16   5   0   21.70    4.30
   0  -6   0  187.08   11.00
   0   6   0  189.38   11.10
   0   6   0  190.38   11.20
   0   6   0  185.48   11.00
  -1  -6   0 1202.38   69.89
  -1  -6   0 1161.78   69.89
   1  -6   0 1238.78   69.89
   1   6   0 1260.57   69.99
   1   6   0 1209.98   69.79
  -1   6   0 1269.57   69.99
   1   6   0 1235.78   69.79
  -1   6   0 1210.18   70.09
   1   6   0 1229.08   70.09
  -2  -6   0  148.79    8.70
  -2  -6   0  152.78    8.70
   2  -6   0  145.49    8.80
  -2  -6   0  143.69    8.80
   2  -6   0  149.69    8.80
   2   6   0  146.99    8.90
  -2   6   0  150.38    8.80
   2   6   0  149.29    8.70
   2   6   0  149.79    8.90
  -2   6   0  149.99    9.00
  -3  -6   0  396.26   21.50
   3  -6   0  315.77   21.50
  -3  -6   0  371.36   21.40
  -3  -6   0  376.56   21.40
   3  -6   0  394.26   21.40
   3  -6   0  384.46   21.50
   3   6   0  368.26   21.70
  -3   6   0  380.96   21.50
   3   6   0  370.86   21.70
  -3   6   0  361.86   21.50
  -3   6   0  388.66   21.80
   4  -6   0   -0.60    1.00
   4  -6   0    0.40    0.50
   4  -6   0    0.20    0.50
  -4  -6   0    0.90    0.80
  -4   6   0    0.10    0.60
  -4   6   0   -1.50    1.30
  -4   6   0    0.10    0.60
   4   6   0    0.40    0.70
   5  -6   0  149.49    9.00
  -5  -6   0  162.88    9.00
   5  -6   0  154.88    9.00
  -5   6   0  151.88    9.40
  -5   6   0  147.69    8.90
   5   6   0  147.89    9.10
   5   6   0  148.79    9.20
   6  -6   0    7.70    1.20
   6  -6   0    8.60    1.50
  -6   6   0    9.50    2.10
   6   6   0    8.20    1.30
   6   6   0    7.90    1.60
   7  -6   0  174.58   10.60
   7  -6   0  175.58   10.50
  -7  -6   0  173.28   10.40
   7   6   0  181.08   10.80
  -7   6   0  175.68   11.00
   7   6   0  178.98   10.60
   8  -6   0   58.19    4.10
  -8  -6   0   54.49    4.00
   8  -6   0   60.09    4.10
  -8  -6   0   66.09    4.30
  -8   6   0   63.69    4.90
   8   6   0   56.19    4.30
  -9  -6   0    1.50    1.30
  -9  -6   0    2.10    1.60
   9  -6   0    1.40    1.40
   9  -6   0    0.50    1.20
   9   6   0    1.60    1.50
  -9   6   0    0.10    2.20
  10  -6   0   45.50    3.60
 -10  -6   0   51.19    3.50
 -10  -6   0   53.09    4.00
  10  -6   0   47.50    3.70
  10   6   0   48.90    4.00
 -10   6   0   49.70    4.50
  11  -6   0    3.80    1.60
  11  -6   0    2.50    1.50
 -11  -6   0    0.20    1.80
 -11  -6   0    6.70    1.40
  11   6   0    1.40    1.70
 -11   6   0    6.20    2.60
 -12  -6   0   36.10    3.80
  12  -6   0   35.50    3.00
  12  -6   0   35.50    3.60
 -12   6   0   29.90    4.10
  12   6   0   35.30    3.60
  13  -6   0   18.00    2.50
 -13  -6   0   14.00    3.00
  13  -6   0   24.10    3.30
 -13   6   0   11.20    3.40
  13   6   0   21.60    3.50
  14  -6   0    5.50    2.60
  14  -6   0    5.90    1.90
 -14  -6   0    6.60    2.80
 -14   6   0    4.70    3.10
  14   6   0    3.50    2.10
  15  -6   0   34.80    4.10
 -15  -6   0   30.40    4.60
 -15   6   0   29.70    4.90
  15   6   0   38.20    4.10
  16  -6   0   22.50    3.60
   0  -7   0    0.70    1.00
   0   7   0   -0.80    1.00
   0   7   0    1.10    0.90
  -1  -7   0  863.51   52.09
   1  -7   0  935.41   52.19
  -1  -7   0  913.31   52.09
   1   7   0  894.41   52.09
  -1   7   0  940.01   52.19
   1   7   0  937.51   52.29
   1   7   0  901.11   52.09
   1   7   0  912.71   52.39
  -1   7   0  908.31   52.39
  -2  -7   0    5.60    1.00
  -2  -7   0    7.20    1.10
  -2  -7   0    6.50    0.90
   2  -7   0    5.70    1.30
   2   7   0    8.10    1.50
  -2   7   0    5.70    1.10
  -2   7   0    5.90    1.50
   2   7   0    5.10    0.80
   2   7   0    6.10    1.30
   3  -7   0   24.60    1.50
  -3  -7   0   22.80    1.60
  -3  -7   0   25.30    1.80
  -3  -7   0   23.10    1.80
   3  -7   0   25.70    2.90
   3   7   0   23.00    2.10
  -3   7   0   23.30    1.80
  -3   7   0   19.20    2.70
  -3   7   0   22.70    1.60
  -4  -7   0  122.19    7.30
   4  -7   0  125.69    7.50
   4  -7   0  129.19    7.30
   4   7   0  118.69    7.60
  -4   7   0  130.59    7.90
  -4   7   0  128.19    7.50
  -4   7   0  121.09    7.40
   4   7   0  124.59    7.60
   5  -7   0    2.70    0.80
  -5  -7   0    1.40    1.00
   5  -7   0    1.70    1.30
   5   7   0    3.00    1.10
  -5   7   0    3.10    1.70
  -5   7   0    3.70    0.90
   5   7   0    3.20    1.10
   6  -7   0    0.40    0.70
  -6  -7   0   -0.40    1.00
   6  -7   0   -1.10    1.30
   6   7   0    0.60    1.00
  -6   7   0   -0.60    1.70
   6   7   0   -0.40    1.00
  -7  -7   0   82.79    5.40
   7  -7   0   84.99    5.40
   7  -7   0   83.79    5.40
   7   7   0   86.99    5.50
   7   7   0   83.39    5.70
  -7   7   0   90.39    6.20
   8  -7   0   -0.10    1.00
   8  -7   0   -0.10    1.40
  -8  -7   0    0.30    1.50
  -8  -7   0   -1.50    1.30
   8   7   0   -0.60    1.40
  -8   7   0    0.20    2.20
   9  -7   0   13.80    1.90
   9  -7   0   17.40    2.00
  -9  -7   0   19.20    3.60
  -9  -7   0   14.00    2.00
   9   7   0   18.40    2.70
 -10  -7   0   -0.20    1.30
 -10  -7   0    0.60    1.60
  10  -7   0    0.00    1.30
  10  -7   0    1.10    1.40
  10   7   0   -0.30    1.60
 -10   7   0    0.60    2.40
  11  -7   0    5.10    1.60
 -11  -7   0    6.30    1.60
  11  -7   0    4.20    1.90
 -11  -7   0    5.10    2.10
  11   7   0    3.60    1.90
 -11   7   0    5.70    2.80
  12  -7   0    0.40    1.80
 -12  -7   0    5.70    1.60
  12  -7   0    0.90    1.50
 -12  -7   0   -0.60    2.00
  12   7   0    1.30    1.70
 -12   7   0    2.00    2.60
  13  -7   0    2.50    1.70
 -13  -7   0    0.70    2.30
  13  -7   0    2.90    2.20
 -13   7   0   -0.50    2.70
  13   7   0    1.20    1.90
 -14  -7   0    1.10    2.50
  14  -7   0    4.10    2.40
  14  -7   0    3.70    1.80
  14   7   0    0.10    2.00
 -14   7   0    4.70    3.20
 -15  -7   0   -0.70    2.70
  15  -7   0    6.40    2.20
  15  -7   0   12.30    3.10
  15   7   0    0.60    2.00
 -15   7   0   -1.80    3.00
 -16   7   0    5.00    3.30
   0  -8   0 1463.65   83.19
   0   8   0 1466.85   83.29
   0   8   0 1438.66   83.49
  -1  -8   0    2.10    1.10
  -1  -8   0    2.50    0.90
   1  -8   0    2.50    1.20
  -1   8   0    3.90    1.10
   1   8   0    3.40    0.60
  -1   8   0    1.70    1.40
   1   8   0    3.00    1.50
   1   8   0    0.40    1.10
  -2  -8   0   64.89    4.00
  -2  -8   0   62.19    4.00
  -2   8   0   57.69    5.30
  -2   8   0   62.69    4.10
   2   8   0   60.69    3.90
   2   8   0   67.59    4.70
   3  -8   0  500.05   28.10
  -3  -8   0  451.45   28.10
  -3  -8   0  484.65   28.00
  -3  -8   0  513.85   28.00
  -3   8   0  496.75   28.10
   3   8   0  483.45   28.10
  -3   8   0  496.65   28.40
   3   8   0  470.35   28.30
  -4  -8   0   11.20    1.40
   4  -8   0   11.50    1.80
  -4  -8   0   13.50    1.20
   4  -8   0   11.60    1.10
  -4   8   0   10.20    1.20
   4   8   0   12.20    1.60
   4   8   0   12.20    1.60
  -4   8   0   13.40    1.50
  -4   8   0   10.90    2.10
  -5  -8   0  123.69    7.20
   5  -8   0  121.09    7.10
   5  -8   0  119.69    7.30
   5   8   0  110.29    7.40
  -5   8   0  120.29    7.80
   5   8   0  115.99    7.40
  -5   8   0  121.19    7.20
  -6  -8   0   36.60    2.70
   6  -8   0   34.40    2.50
   6  -8   0   32.00    2.90
   6   8   0   33.70    2.80
  -6   8   0   35.70    2.60
  -6   8   0   30.50    3.60
   6   8   0   36.90    2.90
   7  -8   0   -0.30    1.50
   7  -8   0    1.30    0.90
  -7  -8   0   -1.30    1.20
   7   8   0    0.10    1.20
  -7   8   0   -0.80    2.20
   7   8   0   -0.60    1.10
   8  -8   0   82.59    5.40
  -8  -8   0   79.29    5.40
   8  -8   0   83.69    5.50
  -8   8   0   91.39    6.40
   8   8   0   83.69    5.50
   8   8   0   86.39    5.80
  -9  -8   0   75.49    5.30
   9  -8   0   78.49    5.30
  -9  -8   0   85.99    5.50
  -9   8   0   81.69    6.10
   9   8   0   82.89    6.00
 -10  -8   0   12.20    1.90
  10  -8   0   13.00    2.00
 -10  -8   0   10.90    2.20
  10  -8   0   11.10    1.90
  10   8   0   11.50    2.20
 -10   8   0    9.00    2.90
 -11  -8   0   35.80    3.50
  11  -8   0   36.90    3.20
 -11  -8   0   41.30    3.30
 -11   8   0   33.70    4.40
  11   8   0   36.20    3.60
  12  -8   0   19.10    3.00
  12  -8   0   14.00    2.20
 -12  -8   0   15.00    2.90
 -12   8   0   14.30    3.50
  12   8   0   17.30    2.90
  13  -8   0   20.60    3.30
 -13  -8   0   21.00    3.40
  13  -8   0   25.30    2.80
  13   8   0   22.70    3.30
 -13   8   0   19.90    4.60
  14  -8   0    9.90    2.70
  14  -8   0    8.60    2.30
 -14  -8   0    2.90    2.60
  14   8   0    4.10    2.30
 -14   8   0    5.50    3.20
  15  -8   0   11.70    2.80
 -15  -8   0    1.80    2.80
  15  -8   0    6.40    2.10
 -15   8   0    0.10    3.00
  15   8   0    2.10    2.30
 -16  -8   0   10.20    3.80
  16   8   0   22.30    3.30
   0  -9   0    0.00    1.30
   0   9   0    0.70    1.20
   0   9   0   -0.10    1.30
  -1  -9   0    2.70    1.00
   1  -9   0    2.60    1.90
  -1  -9   0    4.70    1.30
   1   9   0    2.50    1.40
   1   9   0    1.80    0.50
  -1   9   0    1.40    1.20
  -1   9   0    2.70    1.60
   1   9   0    1.20    1.20
   2  -9   0  254.37   14.40
  -2  -9   0  252.27   14.30
  -2  -9   0  227.08   14.40
   2   9   0  255.27   14.70
  -2   9   0  238.98   14.80
   2   9   0  244.08   14.30
   2   9   0  250.27   14.70
  -3  -9   0   30.50    2.30
  -3  -9   0   29.90    2.40
   3  -9   0   29.70    2.70
   3   9   0   31.50    2.20
  -3   9   0   30.80    3.00
   3   9   0   30.90    2.70
  -3   9   0   30.00    2.80
   4  -9   0  259.37   15.10
  -4  -9   0  263.87   14.90
   4  -9   0  257.37   14.80
  -4  -9   0  268.97   15.00
  -4   9   0  267.87   15.50
  -4   9   0  260.77   15.10
  -4   9   0  233.18   14.90
   4   9   0  242.18   15.20
   5  -9   0    3.70    1.60
  -5  -9   0    2.20    1.30
   5  -9   0    4.50    0.90
   5   9   0    3.90    1.20
  -5   9   0    3.90    1.20
   5   9   0    3.80    1.40
  -5   9   0    4.60    1.30
  -5   9   0    2.30    2.20
   6  -9   0  350.86   19.70
  -6  -9   0  339.27   19.70
   6  -9   0  341.87   19.80
  -6   9   0  351.06   19.80
   6   9   0  327.07   20.00
   6   9   0  330.27   20.00
  -6   9   0  333.87   20.30
   7  -9   0   18.50    2.30
  -7  -9   0   18.20    2.10
   7  -9   0   14.80    1.60
  -7   9   0   16.60    3.10
   7   9   0   13.30    2.00
   7   9   0   13.80    2.00
   8  -9   0    0.10    1.00
  -8  -9   0   -1.40    1.40
   8  -9   0    0.20    1.50
   8   9   0    0.50    1.40
  -8   9   0   -2.50    2.40
   8   9   0    0.60    1.20
  -9  -9   0   64.59    4.60
   9  -9   0   63.89    4.40
   9  -9   0   66.29    4.30
  -9  -9   0   56.29    4.30
  -9   9   0   59.89    5.30
   9   9   0   59.49    5.10
  10  -9   0   11.00    2.00
  10  -9   0   12.10    2.00
 -10  -9   0   10.80    2.10
 -10  -9   0   11.60    2.00
 -10   9   0    9.50    3.00
  10   9   0   10.20    2.20
 -11  -9   0    3.80    1.70
 -11  -9   0   -0.30    1.80
  11  -9   0    1.80    1.70
  11  -9   0    2.10    3.70
 -11   9   0   -2.50    2.50
  11   9   0    5.20    1.90
  12  -9   0   25.60    2.80
 -12  -9   0   20.00    3.30
  12  -9   0   24.40    3.20
 -12   9   0   22.90    4.10
  12   9   0   21.60    3.10
 -13  -9   0    2.00    4.20
  13  -9   0   10.10    2.50
  13  -9   0    8.70    2.10
 -13   9   0    3.70    3.30
  13   9   0   10.80    3.00
  14  -9   0   34.80    3.60
  14  -9   0   33.80    3.40
 -14  -9   0   24.90    4.10
  14   9   0   27.00    3.80
 -14   9   0   22.40    4.70
  15  -9   0   12.40    2.50
 -15  -9   0    6.80    3.30
  15   9   0    4.20    2.40
 -15   9   0    5.10    3.30
   0 -10   0    4.70    1.60
   0  10   0    4.30    1.70
   0  10   0    3.60    1.50
  -1 -10   0  609.14   37.10
   1 -10   0  653.83   37.20
  -1 -10   0  657.53   37.20
  -1  10   0  652.43   37.60
   1  10   0  636.44   37.00
  -1  10   0  661.53   37.40
   1  10   0  656.23   37.50
   1  10   0  650.63   37.60
   2 -10   0  260.67   15.00
  -2 -10   0  256.47   14.90
  -2 -10   0  231.78   14.90
  -2  10   0  270.37   15.10
  -2  10   0  256.47   15.40
   2  10   0  257.67   15.30
   2  10   0  254.37   15.20
   2  10   0  251.67   14.80
   3 -10   0   -0.20    1.50
  -3 -10   0    1.20    1.30
  -3 -10   0    2.90    1.20
  -3  10   0    3.30    1.40
   3  10   0    0.80    0.80
  -3  10   0    0.10    1.80
   3  10   0    1.50    1.40
   4 -10   0   40.10    3.30
  -4 -10   0   42.40    3.00
  -4 -10   0   43.00    3.00
  -4  10   0   40.50    3.10
   4  10   0   36.80    3.10
   4  10   0   40.40    3.30
  -4  10   0   43.30    3.20
  -4  10   0   43.80    4.00
  -5 -10   0   58.89    4.00
   5 -10   0   58.79    4.20
   5 -10   0   60.39    3.70
  -5  10   0   55.99    3.80
   5  10   0   57.99    4.30
  -5  10   0   62.89    4.10
   5  10   0   55.69    4.20
  -5  10   0   57.99    5.00
   6 -10   0    4.70    1.00
   6 -10   0    2.70    1.80
  -6 -10   0    4.20    1.40
   6  10   0    3.60    1.40
  -6  10   0    2.90    2.40
   6  10   0    3.10    1.50
  -6  10   0    3.50    1.50
   7 -10   0    3.60    1.80
  -7 -10   0    5.50    1.60
   7 -10   0    4.90    1.60
   7  10   0    4.00    1.50
   7  10   0    3.30    1.40
  -7  10   0    4.70    1.60
  -7  10   0    3.10    2.60
  -8 -10   0   56.29    4.20
   8 -10   0   61.59    4.30
   8 -10   0   60.99    4.00
   8  10   0   63.19    4.50
   8  10   0   60.49    4.40
  -8  10   0   59.19    5.20
   9 -10   0    0.60    1.60
  -9 -10   0    1.00    1.50
   9 -10   0    1.30    1.10
   9  10   0    0.80    1.60
   9  10   0    0.10    1.20
  -9  10   0    1.20    2.60
  10 -10   0   18.90    2.30
 -10 -10   0   15.40    2.50
  10 -10   0   17.70    2.40
 -10 -10   0   21.80    2.80
  10  10   0   16.20    2.60
 -10  10   0   18.30    3.70
  11 -10   0   -0.10    1.70
 -11 -10   0    5.70    1.90
 -11 -10   0    0.80    1.80
  11 -10   0    2.50    1.70
  11  10   0   -0.20    1.70
 -11  10   0   -0.30    2.70
  12 -10   0   17.90    2.70
 -12 -10   0   16.40    2.90
  12 -10   0   19.10    2.70
 -12  10   0   19.20    4.10
  12  10   0   19.20    3.10
  13 -10   0   56.99    4.40
 -13 -10   0   43.70    4.80
  13 -10   0   53.39    4.60
 -13  10   0   51.39    5.60
  13  10   0   44.80    5.10
  14 -10   0   25.80    3.30
 -15 -10   0   18.20    3.80
 -15  10   0   13.60    4.00
  15  10   0   19.20    3.50
   0 -11   0   -1.00    1.50
   0  11   0   -0.20    1.60
   0  11   0    0.60    1.50
   1 -11   0  827.22   47.90
  -1 -11   0  830.82   47.80
  -1  11   0  850.11   48.10
   1  11   0  837.42   48.30
  -1  11   0  825.22   48.30
   1  11   0  833.42   48.20
  -2 -11   0   45.00    3.10
   2 -11   0   38.60    3.30
  -2 -11   0   37.40    3.00
   2  11   0   38.80    2.60
   2  11   0   40.00    3.50
  -2  11   0   45.70    3.30
  -2  11   0   37.40    3.80
  -3 -11   0    0.80    1.50
   3 -11   0    1.40    1.80
  -3 -11   0    3.30    1.30
  -3  11   0   -0.40    2.10
  -3  11   0    3.40    1.60
   3  11   0    1.50    1.60
   3  11   0    1.90    0.80
  -4 -11   0    8.50    1.70
   4 -11   0    6.60    2.00
  -4 -11   0   11.00    1.80
   4  11   0    5.50    1.80
  -4  11   0    6.60    2.50
  -4  11   0   10.40    2.00
  -5 -11   0   16.90    2.20
   5 -11   0   17.30    2.30
  -5  11   0   19.20    2.40
   5  11   0   17.40    2.40
  -5  11   0   16.20    2.50
  -5  11   0   18.40    3.30
  -5  11   0   17.50    1.70
   6 -11   0    1.40    0.80
   6 -11   0   -0.80    1.70
  -6 -11   0    1.30    1.40
   6  11   0    0.00    1.40
  -6  11   0    4.30    1.70
   6  11   0    2.10    1.30
  -6  11   0    3.00    2.70
  -7 -11   0  164.48   10.10
   7 -11   0  162.78    9.90
  -7  11   0  158.38   11.90
  -7  11   0  182.58   10.20
   7  11   0  163.28   10.30
   7  11   0  166.48   10.30
  -8 -11   0    1.40    1.40
   8 -11   0    0.30    1.60
   8 -11   0    0.50    1.00
  -8  11   0    0.30    1.50
   8  11   0   -0.70    1.20
   8  11   0    0.60    1.30
  -8  11   0   -1.00    2.40
   9 -11   0    3.10    1.70
  -9 -11   0    2.90    1.60
   9 -11   0    3.10    1.30
   9  11   0    1.30    1.40
  -9  11   0    2.20    2.60
   9  11   0    3.30    1.50
 -10 -11   0   -0.70    1.80
  10 -11   0    0.60    1.60
  10 -11   0    1.90    1.60
 -10  11   0   -0.10    2.70
  10  11   0    1.00    1.60
  11 -11   0   21.90    2.80
 -11 -11   0   23.30    3.10
 -11 -11   0   23.50    3.00
  11 -11   0   23.50    2.80
 -11  11   0   23.80    4.30
  11  11   0   24.20    3.10
 -12 -11   0    4.10    2.30
  12 -11   0   11.00    2.50
  12 -11   0    8.00    2.10
 -12  11   0    5.00    3.30
  12  11   0    4.00    2.30
  13 -11   0    1.50    2.00
 -13 -11   0    1.40    2.50
  13  11   0    6.90    2.50
 -13  11   0    1.00    2.90
 -15 -11   0   24.70    4.60
  15 -11   0   37.40    3.70
  15  11   0   34.60    4.00
 -15  11   0   23.20    5.00
   0 -12   0  175.18   10.30
   0  12   0  166.38   10.80
   0  12   0  171.08   10.60
  -1 -12   0    5.40    1.90
   1 -12   0    7.50    2.00
   1  12   0    7.80    2.10
  -1  12   0    7.00    2.40
   1  12   0    4.90    2.10
  -1  12   0    8.30    1.90
  -2 -12   0   64.59    4.50
  -2 -12   0   65.49    4.30
   2 -12   0   64.79    4.60
  -2 -12   0   58.09    4.30
  -2  12   0   63.69    5.10
  -2  12   0   64.89    4.70
   2  12   0   63.89    4.00
   2  12   0   66.09    5.00
  -3 -12   0  357.26   20.60
   3 -12   0  355.46   20.70
  -3 -12   0  373.76   20.60
   3  12   0  348.07   21.10
  -3  12   0  333.47   21.20
   3  12   0  341.37   20.50
  -3  12   0  365.16   20.80
   4 -12   0   -1.70    1.80
  -4 -12   0    1.20    1.80
  -4 -12   0    0.30    1.40
  -4  12   0    3.60    1.80
   4  12   0    1.10    1.70
  -4  12   0   -1.50    2.30
   4  12   0    0.80    1.10
   5 -12   0  102.09    6.70
  -5 -12   0  104.39    6.50
  -5  12   0  106.99    7.50
   5  12   0   96.69    6.80
  -5  12   0  108.49    6.80
   5  12   0   98.39    6.50
   6 -12   0    2.50    2.30
  -6 -12   0    3.20    1.60
  -6  12   0    2.00    1.80
  -6  12   0    5.70    2.10
   6  12   0    2.90    1.60
  -6  12   0    6.20    2.90
   7 -12   0   94.19    5.80
   7 -12   0   94.39    6.20
  -7 -12   0   94.39    6.00
  -7  12   0   89.29    7.20
   7  12   0   93.49    6.30
  -7  12   0   98.39    6.30
   7  12   0   90.49    6.20
   8 -12   0   10.30    2.10
   8 -12   0   11.40    1.70
  -8 -12   0   13.10    2.40
   8  12   0   14.90    2.40
  -8  12   0   18.60    2.50
   8  12   0   10.60    2.10
  -8  12   0   14.50    3.50
   9 -12   0    0.90    1.80
   9 -12   0   -0.60    1.10
  -9 -12   0   -0.90    1.80
   9  12   0   -1.70    1.40
  -9  12   0    2.00    2.70
   9  12   0    0.20    1.40
  10 -12   0    3.70    1.80
 -10 -12   0    3.40    1.90
  10 -12   0    5.90    1.60
 -10  12   0    0.80    2.80
  10  12   0    2.80    1.70
  10  12   0    5.80    2.20
 -11 -12   0   31.10    3.30
 -11 -12   0   25.60    3.30
  11 -12   0   28.90    2.90
  11 -12   0   23.90    3.10
  11  12   0   28.40    3.60
 -11  12   0   25.60    4.80
 -12 -12   0   15.00    3.00
  12 -12   0   21.00    2.80
 -12  12   0   14.00    4.20
  12  12   0   16.40    3.00
 -13  12   0    4.10    3.50
   0 -13   0   -0.10    1.80
   0  13   0   -2.30    2.00
   0  13   0    1.80    2.00
  -1 -13   0   46.40    3.70
   1 -13   0   46.70    3.80
   1  13   0   42.30    4.10
  -1  13   0   44.40    3.90
  -1  13   0   39.10    4.20
   1  13   0   46.90    4.00
  -2 -13   0  404.66   22.00
  -2 -13   0  387.96   22.00
   2 -13   0  383.36   22.10
  -2 -13   0  332.07   22.00
   2  13   0  384.46   22.60
  -2  13   0  379.16   22.30
   2  13   0  372.66   21.80
  -2  13   0  378.26   22.70
  -3 -13   0    1.50    1.70
   3 -13   0   -0.20    1.90
  -3 -13   0    0.10    1.40
   3  13   0   -0.40    1.60
  -3  13   0    0.80    2.40
  -3  13   0    0.90    1.90
   3  13   0    1.40    0.90
  -4 -13   0  103.99    6.40
  -4 -13   0  104.89    6.40
   4 -13   0   97.19    6.60
   4  13   0   98.29    6.30
  -4  13   0   96.89    7.40
   4  13   0   98.29    6.90
  -4  13   0  104.39    6.80
   5 -13   0   -1.40    1.80
  -5 -13   0   -0.90    1.40
  -5 -13   0    1.50    1.60
   5  13   0    0.10    1.60
  -5  13   0   -0.30    1.90
   5  13   0   -0.40    1.00
  -5  13   0   -0.20    2.60
   6 -13   0  162.78   10.20
  -6 -13   0  167.78   10.10
  -6  13   0  171.98   10.10
  -6  13   0  161.38   11.10
  -6  13   0  171.88   10.40
   6  13   0  160.88   10.50
  -7 -13   0   29.50    2.80
   7 -13   0   29.80    3.00
  -7  13   0   28.60    3.40
   7  13   0   35.60    3.10
   7  13   0   27.60    2.80
  -7  13   0   30.60    3.40
  -7  13   0   30.40    4.40
  -8 -13   0   35.30    3.20
   8 -13   0   35.70    3.40
  -8  13   0   40.10    4.80
  -8  13   0   35.20    3.80
   8  13   0   33.80    3.30
   8  13   0   35.20    3.40
  -9 -13   0   -0.90    1.70
   9 -13   0    1.60    1.90
   9 -13   0    2.20    1.30
   9  13   0    0.20    1.40
  -9  13   0   -2.40    2.80
   9  13   0   -1.00    1.60
  10 -13   0   28.70    2.50
  10 -13   0   17.60    2.90
 -10 -13   0   19.90    3.00
  10  13   0   25.10    2.80
  10  13   0   24.20    3.50
 -10  13   0   15.70    4.00
  11 -13   0   41.20    3.30
  11 -13   0   32.10    3.50
 -11 -13   0   33.60    3.70
 -11 -13   0   33.20    3.80
 -11  13   0   28.70    5.10
  11  13   0   40.40    4.00
 -12 -13   0    7.70    2.40
 -12 -13   0    3.00    2.30
  12 -13   0    5.80    2.10
 -12  13   0    1.40    3.30
  12  13   0    4.50    2.30
 -13 -13   0    1.90    2.60
  13 -13   0    5.50    2.10
 -13  13   0    2.80    3.40
  13  13   0    6.40    2.60
  14  13   0   22.40    3.50
   0 -14   0  480.75   27.90
   0  14   0  482.35   28.50
   0  14   0  480.75   28.30
  -1 -14   0    3.30    1.70
  -1 -14   0    3.40    1.90
   1 -14   0    3.10    2.10
  -1  14   0    1.40    2.20
  -1  14   0    2.60    2.10
   1  14   0    3.60    2.00
  -2 -14   0  292.27   19.50
  -2 -14   0  345.77   19.50
   2 -14   0  333.57   19.50
  -2 -14   0  342.67   19.50
  -2  14   0  338.87   19.80
   2  14   0  337.87   19.20
   2  14   0  338.57   20.10
  -2  14   0  330.77   20.20
  -3 -14   0   40.70    3.70
   3 -14   0   44.40    3.90
  -3 -14   0   47.50    3.60
   3  14   0   47.10    4.20
   3  14   0   48.60    3.10
  -3  14   0   51.09    4.10
  -3  14   0   44.70    4.60
   4 -14   0   12.10    2.30
  -4 -14   0   13.70    2.30
  -4 -14   0   10.90    2.10
  -4  14   0   19.10    2.80
  -4  14   0   16.70    3.40
   4  14   0   16.10    2.60
   4  14   0   12.00    1.60
   5 -14   0   10.50    2.20
  -5 -14   0    7.90    1.80
  -5 -14   0    9.30    1.90
   5  14   0    8.90    1.50
  -5  14   0    3.50    2.70
  -5  14   0   10.40    2.50
   5  14   0    8.20    2.20
  -6 -14   0   47.10    3.80
   6 -14   0   50.69    4.00
   6  14   0   49.20    4.10
  -6  14   0   50.69    5.20
  -6  14   0   52.79    4.40
   6  14   0   49.40    3.70
   7 -14   0   11.70    2.30
  -7 -14   0   10.40    2.00
   7  14   0   12.50    2.30
  -7  14   0   13.60    2.80
  -7  14   0   10.20    3.50
   8 -14   0   20.50    2.70
  -8 -14   0   18.60    2.70
   8  14   0   17.00    2.60
   8  14   0   30.40    5.00
  -8  14   0   24.20    4.40
  -9 -14   0    2.40    1.80
   9 -14   0    0.20    1.90
  -9  14   0    0.10    2.70
   9  14   0    1.30    1.60
  -9  14   0   -1.30    3.20
   9  14   0    0.40    1.80
  10 -14   0   -2.10    1.90
 -10 -14   0    2.80    2.00
  10  14   0    1.90    1.70
 -10  14   0    9.30    3.50
  10  14   0    0.10    1.70
 -11 -14   0   12.80    3.50
 -11 -14   0   21.70    3.20
  11 -14   0   13.50    2.60
  11  14   0   16.70    3.00
 -11  14   0   10.10    3.90
  12 -14   0    3.40    2.20
 -12 -14   0    3.10    2.40
 -12 -14   0   11.30    2.60
 -12  14   0    3.10    3.40
  12  14   0    4.50    4.40
  13 -14   0   24.10    3.40
  13  14   0   23.60    3.60
 -13  14   0   15.30    4.60
  14 -14   0   25.80    3.70
  14  14   0   31.70    4.00
   0 -15   0   -1.30    1.90
   0  15   0    1.30    2.20
   0  15   0    3.10    2.20
  -1 -15   0  495.35   29.60
   1 -15   0  520.05   29.60
  -1 -15   0  518.25   29.60
  -1  15   0  497.75   30.00
  -1  15   0  519.05   30.30
   1  15   0  511.35   30.20
  -2 -15   0    4.90    2.80
   2 -15   0    5.20    2.10
  -2 -15   0    5.80    2.00
  -2  15   0    8.60    2.80
   2  15   0    4.30    2.20
  -2  15   0    4.80    2.20
  -3 -15   0   34.90    3.10
   3 -15   0   34.10    3.50
  -3 -15   0   33.10    3.20
   3  15   0   36.10    2.40
  -3  15   0   30.90    4.80
  -3  15   0   35.60    3.70
  -4 -15   0    3.80    1.70
  -4 -15   0    2.80    1.70
   4 -15   0    4.00    2.00
  -4  15   0    4.90    2.40
   4  15   0    2.00    1.90
  -4  15   0    1.40    2.60
   4  15   0    2.60    0.90
  -5 -15   0    8.50    1.90
   5 -15   0    5.50    2.10
  -5 -15   0    6.70    1.80
   5  15   0    5.90    1.30
  -5  15   0    4.90    3.00
  -5  15   0    4.40    2.40
   5  15   0    6.30    2.20
   6 -15   0    5.40    2.10
  -6 -15   0    4.50    1.80
  -6  15   0    2.70    3.00
   6  15   0    2.20    1.90
   6  15   0    5.50    1.50
  -6  15   0    6.10    2.80
  -7 -15   0   91.79    5.90
   7 -15   0   86.99    6.00
  -7  15   0   85.99    6.60
   7  15   0   84.89    6.20
   7  15   0   87.89    6.00
  -7  15   0   81.59    7.20
   8 -15   0   -0.50    2.00
  -8 -15   0   -0.20    1.70
  -8  15   0    2.00    2.90
   8  15   0   -0.70    1.60
  -8  15   0    1.90    3.00
  -8  15   0   -0.70    2.40
   8  15   0    4.60    1.80
  -9 -15   0   -0.10    1.90
   9 -15   0    2.10    2.10
   9  15   0   -0.20    1.80
   9  15   0   -0.10    1.60
  -9  15   0    2.70    3.40
  -9  15   0    2.70    2.70
 -10 -15   0   11.70    2.40
  10 -15   0    9.40    4.00
 -10  15   0    8.80    3.40
 -10  15   0    9.70    4.20
  10  15   0   12.60    2.80
  10  15   0    8.50    2.30
 -11 -15   0    9.20    2.70
  11 -15   0    9.00    2.30
  11  15   0    5.80    2.20
 -11  15   0    5.40    3.80
 -11  15   0   11.20    4.20
  11  15   0    8.60    2.80
  12 -15   0    1.50    2.10
 -12 -15   0    1.50    2.30
 -12 -15   0    4.90    2.60
 -12  15   0   10.00    6.40
  12  15   0    3.70    2.60
 -12  15   0    1.40    3.80
 -13 -15   0   -1.30    2.10
  13 -15   0    3.40    2.10
  13  15   0    2.90    2.40
 -13  15   0    7.20    4.10
   0 -16   0    2.20    2.00
   0 -16   0   -0.80    1.60
   0  16   0    4.50    2.20
   1 -16   0   17.60    2.70
  -1 -16   0   18.10    2.70
  -1 -16   0   16.40    2.40
  -1  16   0   18.30    3.10
   1  16   0   20.60    3.30
  -1  16   0   15.90    3.10
   2 -16   0   16.60    4.50
  -2 -16   0   16.40    2.30
  -2 -16   0   18.50    2.50
  -2  16   0   18.50    4.20
  -2  16   0   18.70    3.40
   2  16   0   17.00    3.10
  -3 -16   0   66.39    4.90
   3 -16   0   73.39    5.00
  -3 -16   0   72.09    4.90
   3  16   0   68.19    4.30
   3  16   0   65.09    5.50
  -3  16   0   70.89    6.00
   4 -16   0    2.70    2.00
  -4 -16   0    3.60    1.80
  -4 -16   0    3.40    1.80
  -4  16   0    2.20    2.80
   4  16   0    2.70    2.00
   4  16   0    5.10    1.20
  -4  16   0    0.60    2.70
   5 -16   0   30.00    3.30
  -5 -16   0   33.40    3.20
  -5 -16   0   34.40    3.00
  -5  16   0   32.40    4.30
   5  16   0   31.80    3.50
   5  16   0   30.30    2.60
  -5  16   0   31.50    4.50
   6 -16   0    1.80    2.00
  -6 -16   0    1.20    1.60
  -6  16   0    1.90    3.00
   6  16   0    1.70    1.90
   6  16   0    2.30    1.30
  -6  16   0    0.80    2.80
  -7 -16   0   18.90    2.80
   7 -16   0   18.70    3.00
  -7  16   0   25.80    4.10
  -7  16   0   16.20    4.10
   7  16   0   20.10    2.60
   7  16   0   20.30    3.00
   8 -16   0    1.60    2.00
  -8 -16   0    0.50    1.80
  -8  16   0    1.80    3.60
   8  16   0   -0.80    1.60
  -9 -16   0    3.80    2.10
   9 -16   0    5.00    2.30
   9 -16   0    2.70    1.80
   9  16   0    5.70    2.20
  -9  16   0    3.40    3.30
   9  16   0    3.00    2.10
 -10 -16   0   30.70    3.70
  10 -16   0   33.30    3.70
 -10  16   0   34.10    5.80
 -10  16   0   33.60    5.00
  10  16   0   40.80    4.10
  10  16   0   34.00    3.60
 -11 -16   0    4.80    2.50
  11 -16   0    3.50    2.10
  11  16   0   -0.20    1.90
  11  16   0    4.40    2.30
 -11  16   0    0.30    3.50
 -12 -16   0   12.40    2.90
  12 -16   0   18.10    2.90
 -12  16   0   18.30    4.90
  13 -16   0   30.30    3.60
  13  16   0   31.00    4.00
 -13  16   0   17.00    5.10
   0 -17   0    0.60    1.60
   0 -17   0    2.10    1.90
   0  17   0   -0.40    2.10
   1 -17   0   89.69    6.10
   1 -17   0   95.79    6.60
  -1 -17   0   99.09    6.20
  -1 -17   0   95.09    6.30
  -1  17   0   84.89    7.00
   1  17   0   94.09    7.00
   2 -17   0   15.90    2.60
  -2 -17   0   16.80    2.40
  -2 -17   0   16.30    2.40
  -2  17   0   13.00    3.40
   2  17   0   19.50    3.40
   3 -17   0   20.90    3.10
  -3 -17   0   24.40    2.90
  -3 -17   0   24.50    2.80
  -3  17   0   23.30    3.80
   3  17   0   27.20    3.50
  -3  17   0   29.20    4.10
   3  17   0   26.50    1.90
   4 -17   0   15.80    2.60
  -4 -17   0   14.70    2.40
  -4 -17   0   19.40    2.70
  -4  17   0   18.30    3.50
   4  17   0   12.70    2.90
   4  17   0   14.30    1.70
  -4  17   0   12.50    3.60
   5 -17   0   12.20    2.60
  -5 -17   0   15.80    2.40
  -5 -17   0   15.10    2.40
  -5  17   0   16.20    3.70
   5  17   0   14.90    1.80
   5  17   0   11.80    2.70
  -5  17   0   15.40    3.90
   6 -17   0   62.29    5.00
  -6 -17   0   67.29    4.90
   6  17   0   73.59    4.70
  -6  17   0   63.19    6.40
   6  17   0   62.99    5.30
  -6  17   0   62.99    6.20
   7 -17   0    3.70    2.20
  -7 -17   0    3.00    2.00
  -7  17   0    0.00    3.10
   7  17   0    4.80    1.90
   7  17   0    1.90    2.00
   8 -17   0   -2.40    1.80
   8 -17   0    2.20    2.20
  -8 -17   0   -0.60    2.00
   8  17   0    1.00    1.70
   8  17   0    0.70    1.90
  -8  17   0    3.90    3.40
   9 -17   0   16.30    2.70
   9 -17   0   15.00    2.30
  -9 -17   0   14.60    2.80
  -9  17   0   11.70    4.60
 -10 -17   0    6.80    2.50
  10 -17   0    4.50    2.30
  10 -17   0    1.60    1.90
  10  17   0    3.80    2.00
 -10  17   0    3.00    3.70
  10  17   0    5.50    2.40
 -11 -17   0   12.60    2.90
  11 -17   0   11.00    2.60
  11  17   0   18.30    3.50
  11  17   0   12.60    2.60
 -11  17   0   11.90    4.80
 -12 -17   0    2.30    2.40
 -12 -17   0   10.20    2.80
  12 -17   0    2.80    2.20
 -12  17   0    8.30    4.40
   0 -18   0  197.48   12.00
   0 -18   0  199.38   12.10
   0  18   0  196.48   13.00
  -1 -18   0    6.90    1.90
   1 -18   0    7.60    2.00
  -1 -18   0    6.90    2.90
   1 -18   0    9.80    2.40
   1  18   0    7.10    2.80
  -1  18   0    4.70    2.90
  -2 -18   0  134.09    8.40
   2 -18   0  128.39    8.30
   2 -18   0  135.39    8.50
  -2 -18   0  136.99    8.40
  -2  18   0  128.39    9.40
   2  18   0  128.09    9.20
  -3 -18   0    1.70    1.90
   3 -18   0    0.90    2.10
   3 -18   0   -0.60    1.80
  -3 -18   0   -1.00    1.90
   3  18   0    0.00    2.20
  -3  18   0    1.20    2.70
  -4 -18   0   15.00    2.40
   4 -18   0   14.60    2.60
  -4 -18   0   18.20    2.60
   4  18   0   16.90    3.20
  -4  18   0   12.10    3.60
   4  18   0   15.40    1.70
  -5 -18   0    3.60    1.90
   5 -18   0    6.00    2.30
  -5 -18   0    4.90    2.00
   5  18   0    3.30    2.10
  -5  18   0    5.00    3.30
   6 -18   0   21.00    3.20
   6 -18   0   18.10    2.60
  -6 -18   0   18.30    2.90
   6  18   0   20.10    3.30
  -6  18   0   20.50    4.20
   6  18   0   23.40    2.60
  -7 -18   0    0.60    1.90
   7 -18   0    0.30    2.10
  -7  18   0    1.50    3.40
   7  18   0    3.00    1.70
   7  18   0   -0.60    2.00
  -8 -18   0   12.10    2.70
   8 -18   0   10.20    2.30
   8 -18   0   13.00    2.60
   8  18   0   17.90    2.90
  -8  18   0   11.70    6.80
   8  18   0   12.20    4.40
   9 -18   0   13.30    2.60
   9 -18   0    7.80    2.10
   9  18   0   10.60    2.50
  -9  18   0   17.30    4.70
  10 -18   0    0.60    1.90
  10 -18   0    0.30    2.20
 -10 -18   0    3.70    2.50
  10  18   0    1.90    2.00
 -10  18   0    0.10    3.90
 -11 -18   0    6.90    2.80
  11 -18   0    1.60    2.00
 -11  18   0    5.60    4.30
  11  18   0    7.20    3.40
   0 -19   0    1.40    2.00
   0 -19   0    2.80    1.70
   0  19   0    0.00    2.50
  -1 -19   0   73.39    5.20
   1 -19   0   65.49    5.00
  -1 -19   0   68.89    5.10
   1 -19   0   67.59    5.30
   1  19   0   76.89    6.20
  -1  19   0   72.09    6.20
  -2 -19   0   16.70    2.60
  -2 -19   0   14.00    2.40
   2 -19   0   11.70    2.30
   2 -19   0   16.10    2.70
   2  19   0   12.60    3.20
  -2  19   0   10.70    3.30
   3 -19   0   21.70    2.90
  -3 -19   0   17.70    2.90
   3 -19   0   18.30    2.60
  -3 -19   0   19.80    2.90
   3  19   0   20.00    3.40
  -3  19   0   19.20    3.90
   4 -19   0  124.29    8.10
   4 -19   0  126.69    8.30
  -4 -19   0  124.59    8.10
  -4 -19   0  128.39    8.30
   4  19   0  129.59    8.90
  -4  19   0  130.79    9.60
  -5 -19   0    0.60    1.80
   5 -19   0    0.90    2.10
  -5 -19   0    0.90    2.00
   5 -19   0    0.40    1.80
   5  19   0    0.00    2.20
  -5  19   0   -1.50    2.80
   6 -19   0   12.10    2.50
   6 -19   0   11.80    2.70
  -6 -19   0   14.10    2.60
   6  19   0   16.10    3.30
  -6  19   0   13.00    4.10
  -7 -19   0   23.20    3.80
   7 -19   0   22.40    3.40
   7 -19   0   12.90    3.10
  -7  19   0   25.90    6.40
   8 -19   0    2.80    2.30
  -8 -19   0    5.00    2.40
   8 -19   0    2.00    2.10
  -8  19   0    3.30    3.90
   8  19   0    3.00    2.20
   9 -19   0    7.80    2.40
  -9 -19   0    6.00    2.50
   9 -19   0    1.70    2.10
  -9  19   0    7.30    4.30
   9  19   0    4.50    2.20
  10 -19   0    2.20    2.10
  10 -19   0    4.70    2.30
 -10 -19   0    3.30    2.60
 -10  19   0    4.30    4.00
  10  19   0   -0.70    2.10
  11 -19   0    5.00    2.30
 -11 -19   0   10.20    2.90
  11  19   0    2.70    2.30
 -11  19   0    9.10    4.40
   0 -20   0   -0.30    1.80
   0 -20   0    3.30    2.30
   0  20   0    3.50    2.40
   1 -20   0   20.60    2.90
   1 -20   0   14.70    2.50
  -1 -20   0   19.40    2.80
  -1 -20   0   16.60    2.70
  -1  20   0   18.90    3.60
   1  20   0   15.20    3.50
   2 -20   0   18.40    2.70
  -2 -20   0   19.90    2.90
   2 -20   0   20.90    3.00
  -2 -20   0   19.30    3.00
  -2  20   0   15.90    3.80
   2  20   0   17.00    3.60
   3 -20   0   85.19    6.20
  -3 -20   0   93.29    6.40
  -3 -20   0   95.39    6.20
   3 -20   0   88.89    6.40
  -3  20   0   93.59    7.70
   3  20   0   86.89    7.10
  -4 -20   0    1.50    2.10
   4 -20   0    2.70    1.90
  -4 -20   0    2.80    2.00
   4 -20   0    0.00    2.20
   4  20   0    3.30    2.60
  -4  20   0    4.40    3.60
  -5 -20   0   80.99    5.80
   5 -20   0   76.49    5.60
   5 -20   0   83.29    6.00
  -5 -20   0   80.89    6.60
  -5  20   0   76.19    7.40
   5  20   0   82.79    6.50
   6 -20   0    7.10    2.60
   6 -20   0    5.70    2.20
  -6 -20   0    7.20    2.40
   6  20   0    5.50    3.10
  -6  20   0    5.00    3.70
  -7 -20   0   32.70    3.80
   7 -20   0   28.70    3.30
   7 -20   0   38.50    4.00
  -7  20   0   40.10    6.00
   7  20   0   31.30    4.10
   8 -20   0   20.30    3.10
  -8 -20   0   17.70    3.10
   8 -20   0   17.90    2.80
  -8  20   0   21.90    5.10
   8  20   0   18.40    3.40
  -9 -20   0    2.10    2.50
   9 -20   0    0.90    2.00
   9 -20   0    4.20    2.40
   9  20   0    1.70    2.30
  -9  20   0    8.90    4.70
 -10 -20   0    5.90    2.90
  10 -20   0    7.90    2.30
  10 -20   0    5.20    2.40
  10  20   0    4.00    2.50
 -10  20   0    8.70    4.30
   0 -21   0   -2.00    1.90
   0 -21   0    3.60    2.30
   0  21   0    2.90    2.80
   1 -21   0   81.39    6.00
  -1 -21   0   82.29    6.10
   1 -21   0   91.89    6.30
  -1 -21   0   89.49    6.20
  -1  21   0   89.19    7.50
   1  21   0   82.29    7.00
  -2 -21   0   56.19    4.30
   2 -21   0   45.00    4.10
   2 -21   0   53.29    4.40
  -2 -21   0   49.40    5.00
   2  21   0   40.60    4.90
  -2  21   0   43.10    5.60
   3 -21   0   19.20    2.90
  -3 -21   0   24.40    3.20
   3 -21   0   27.70    3.40
  -3 -21   0   18.10    3.60
   3  21   0   24.30    4.00
  -3  21   0   23.70    4.30
  -4 -21   0   15.30    2.90
   4 -21   0   24.30    3.30
  -4 -21   0   19.00    2.80
   4 -21   0   14.40    2.70
  -4  21   0   14.70    4.40
  -5 -21   0   20.90    3.30
   5 -21   0   16.50    2.70
   5 -21   0   22.30    3.10
  -5 -21   0   21.20    2.90
  -5  21   0   18.90    4.70
   5  21   0   20.10    3.70
   6 -21   0   16.60    3.00
  -6 -21   0   15.60    2.90
   6 -21   0   13.90    2.70
   6  21   0   14.40    3.40
  -6  21   0   15.70    4.50
   7 -21   0    2.40    2.30
  -7 -21   0    5.00    2.50
   7 -21   0    1.60    2.50
   7  21   0    2.20    2.50
  -7  21   0    4.70    3.90
   8 -21   0    2.70    2.40
   8 -21   0    2.30    2.80
  -8 -21   0    4.50    2.50
   8  21   0    0.80    2.50
  -8  21   0    8.40    4.00
   9 -21   0   19.30    3.30
   9 -21   0   20.90    3.00
  -9 -21   0   24.10    3.80
  -9  21   0   32.50    5.80
   9  21   0   20.90    3.80
   0 -22   0  123.59    7.90
   0 -22   0  112.69    7.70
   0  22   0  108.99    8.80
   1 -22   0   14.60    2.80
  -1 -22   0    8.60    2.60
  -1 -22   0   16.30    2.70
   1 -22   0    8.80    2.50
  -1  22   0   10.60    3.30
   1  22   0   12.90    3.30
   2 -22   0   39.20    4.10
   2 -22   0   36.80    5.30
  -2 -22   0   41.80    4.10
  -2 -22   0   37.10    4.00
  -2  22   0   34.10    5.10
   2  22   0   35.00    4.70
  -3 -22   0   13.40    2.80
  -3 -22   0   14.30    2.70
  -3  22   0   10.80    3.90
   3  22   0   11.20    3.30
   4 -22   0    3.20    2.50
  -4 -22   0    6.40    2.20
  -4 -22   0    6.00    2.50
   4  22   0    0.80    2.70
  -4  22   0    7.60    3.50
   5 -22   0   18.60    3.20
  -5 -22   0   24.80    3.00
  -5 -22   0   19.90    3.20
   5  22   0   16.80    4.00
  -5  22   0   17.70    4.80
   6 -22   0    2.30    2.50
  -6 -22   0    5.10    2.60
   6  22   0    2.10    2.70
  -6  22   0    7.00    4.10
  -7 -22   0    3.30    2.50
   7 -22   0    8.60    2.70
   7 -22   0    0.70    3.40
   7  22   0    0.30    2.70
  -7  22   0    8.80    3.90
  -8 -22   0   23.50    3.60
   8 -22   0   21.50    3.50
  -8  22   0   28.40    5.60
   8  22   0   23.40    4.00
   0 -23   0    4.90    2.40
   0 -23   0    1.40    2.30
   0  23   0    1.40    2.90
  -1 -23   0   14.20    2.90
  -1 -23   0   21.50    3.10
   1 -23   0   22.40    3.30
   1 -23   0    8.90    2.90
  -1  23   0   12.10    3.90
   1  23   0   10.70    3.60
   2 -23   0   28.40    4.00
  -2 -23   0   39.20    3.80
   2 -23   0   23.50    3.70
  -2 -23   0   29.70    3.90
   2  23   0   22.60    4.40
  -2  23   0   35.00    5.40
   3 -23   0   18.50    3.20
   3 -23   0   29.30    3.80
  -3 -23   0   18.60    3.30
  -3 -23   0   27.50    3.50
   3  23   0   14.80    4.20
  -3  23   0   21.80    4.90
  -4 -23   0  116.29    8.20
   4 -23   0  129.49    8.30
  -4 -23   0  130.29    8.00
   4 -23   0  107.29    7.90
   4  23   0  110.69    8.90
  -4  23   0  125.29    9.70
  -5 -23   0    1.90    2.40
   5 -23   0    4.30    2.60
  -5 -23   0    6.80    2.20
   5 -23   0    0.60    2.50
  -5  23   0    5.60    4.00
   5  23   0    2.40    2.90
   6 -23   0   41.70    4.10
  -6 -23   0   37.20    4.30
   6 -23   0   35.90    4.50
  -6  23   0   41.60    6.30
   6  23   0   32.90    5.00
   7 -23   0   29.00    3.90
   7 -23   0   17.30    3.30
  -7 -23   0   26.10    3.80
   7  23   0   16.30    4.00
  -7  23   0   28.00    5.80
   0 -24   0   33.90    4.10
   0 -24   0   43.80    4.60
   0  24   0   31.00    5.30
  -1 -24   0   34.60    3.80
   1 -24   0   34.80    4.00
  -1 -24   0   24.10    3.70
   1 -24   0   21.30    3.40
   1  24   0   23.70    4.70
  -1  24   0   19.60    4.50
   2 -24   0   14.20    3.00
  -2 -24   0   11.90    3.00
   2 -24   0   17.40    3.10
  -2  24   0   14.80    4.50
   2  24   0   14.40    4.00
   3 -24   0   53.69    4.70
  -3 -24   0   40.80    4.50
   3 -24   0   39.80    4.50
   3  24   0   43.70    5.70
  -3  24   0   49.60    6.40
  -4 -24   0    8.60    2.40
   4 -24   0    0.80    2.60
   4 -24   0    4.60    2.60
  -4 -24   0    3.30    2.50
   4  24   0    0.90    3.30
  -4  24   0    7.70    3.90
   5 -24   0   77.69    5.90
  -5 -24   0   65.29    5.70
   5 -24   0   61.79    5.50
  -5  24   0   75.59    8.10
   5  24   0   68.39    6.60
   0 -25   0    1.90    2.70
   0 -25   0    9.30    2.60
   0  25   0    5.40    3.80
  -1 -25   0   99.89    6.60
   1 -25   0   73.29    6.60
  -1 -25   0   79.79    6.70
   1 -25   0  105.79    6.70
  -1  25   0   89.99    8.30
   1  25   0   86.99    8.00
   2 -25   0    9.70    2.80
  -2 -25   0    4.80    2.60
   2 -25   0    2.20    2.70
   2  25   0    1.30    3.30
  -2  25   0    6.60    4.00
   3 -25   0   33.30    4.30
  -3 -25   0   31.80    4.10
   3  25   0   36.00    5.60
 -15   0   1    1.20    2.70
  15   0  -1    0.00    2.00
 -14   0   1    1.10    2.50
  14   0  -1   -0.50    1.90
  13   0  -1    2.40    1.80
 -13   0   1    4.50    2.50
 -12   0   1    0.00    2.10
  12   0  -1    0.30    1.20
  12   0  -1    1.10    1.50
 -11   0   1  111.09    7.20
  11   0  -1  101.09    6.90
  11   0  -1  104.09    6.50
  10   0  -1   -1.20    1.40
 -10   0   1    2.20    2.00
  10   0  -1    0.10    1.10
   9   0  -1    4.40    1.20
   9   0  -1    5.30    1.50
  -9   0   1    6.40    2.00
   8   0  -1   -1.10    0.80
  -8   0   1    1.80    1.60
   8   0  -1   -0.40    1.00
   7   0  -1  439.26   26.30
  -7   0   1  467.45   26.30
  -6   0   1    0.00    1.00
   6   0  -1   -0.40    0.60
   6   0  -1    0.10    0.70
  -5   0   1  875.31   49.50
   5   0  -1  840.02   49.50
   5   0  -1  874.31   49.30
   4   0  -1    1.10    0.50
   4   0  -1    1.10    0.60
  -4   0   1    1.30    0.50
  -4   0   1    1.50    0.90
  -3   0   1 1226.98   72.79
  -3   0   1 1333.67   72.69
   3   0  -1 1301.27   72.69
   3   0  -1 1205.68   72.69
   3   0  -1 1259.87   72.79
  -3   0   1 1321.27   72.69
   2   0  -1    0.40    0.40
  -2   0   1    0.40    0.30
  -2   0   1    0.60    0.50
  -2   0   1    0.50    0.40
   2   0  -1    0.20    0.30
   2   0  -1    0.80    0.40
   1   0  -1   87.49    5.50
  -1   0   1   84.69    5.40
  -1   0   1   91.09    5.50
  -1   0   1   94.79    5.40
   1   0  -1  100.59    5.40
  -1   0   1  108.59    5.40
   0   0  -1    1.40    0.20
   1   0   1    2.50    0.60
  -1   0  -1    2.70    0.40
  -1   0  -1    2.70    0.50
   1   0   1    2.40    0.40
  -1   0  -1    2.10    0.40
   1   0   1    2.40    0.40
  -1   0  -1    2.40    0.60
  -2   0  -1    0.80    0.50
   2   0   1    0.50    0.40
   2   0   1    1.30    0.50
   2   0   1    0.90    0.60
  -2   0  -1    0.60    0.40
   2   0   1    0.30    0.50
  -2   0  -1    1.10    0.50
  -3   0  -1 2598.74  151.18
   3   0   1 2771.62  151.18
   3   0   1 2593.54  150.98
  -3   0  -1 2636.64  150.88
  -4   0  -1    0.70    0.90
  -4   0  -1   -0.90    0.50
  -4   0  -1   -0.50    0.60
   4   0   1   -0.10    0.80
  -5   0  -1    7.50    0.80
  -5   0  -1    6.20    1.00
   5   0   1    6.40    0.80
  -5   0  -1   11.40    1.40
   5   0   1    7.50    1.30
   5   0   1    7.10    1.00
   6   0   1    0.80    0.60
   6   0   1    0.30    1.00
  -6   0  -1    0.40    1.20
   7   0   1   49.40    3.70
   7   0   1   48.40    3.10
  -7   0  -1   49.90    3.70
  -8   0  -1   -1.40    1.60
   8   0   1   -1.40    1.30
   8   0   1   -0.50    0.80
  -9   0  -1   79.69    5.60
   9   0   1   77.89    4.90
   9   0   1   81.09    5.60
  10   0   1    0.30    1.00
 -10   0  -1   -0.70    1.70
 -11   0  -1   22.60    3.20
  11   0   1   23.10    2.80
  11   0   1   24.40    2.30
  12   0   1    1.00    1.20
 -12   0  -1   -1.60    2.10
  12   0   1    0.30    1.60
  13   0   1   82.79    6.50
 -13   0  -1   87.39    6.90
  13   0   1   99.19    6.20
  14   0   1    0.00    3.60
 -14   0  -1    0.60    2.70
 -15   0  -1   55.49    5.90
  15   0   1   74.89    5.90
  16   0   1    1.50    2.40
 -16   0  -1    1.10    2.90
  16  -1  -1   16.50    3.20
 -16  -1   1   11.60    3.50
  16   1  -1    9.90    2.80
 -16   1   1    8.20    3.40
 -15  -1   1    0.40    2.50
  15  -1  -1    2.10    2.10
 -15   1   1    2.20    2.70
  15   1  -1    2.10    2.10
  14  -1  -1   41.50    3.30
 -14  -1   1   35.10    4.40
  14  -1  -1   31.80    3.80
  14   1  -1   33.60    3.80
 -14   1   1   34.80    4.40
 -13  -1   1    6.00    2.70
  13  -1  -1    8.20    1.90
  13  -1  -1    9.60    2.20
 -13   1   1    7.80    2.60
  13   1  -1    8.10    2.20
  12  -1  -1   34.70    2.80
 -12  -1   1   31.30    3.50
  12  -1  -1   31.00    3.20
  12   1  -1   30.80    3.20
 -12   1   1   33.20    3.80
 -11  -1   1  134.89    8.40
  11  -1  -1  126.09    7.70
  11  -1  -1  121.09    8.10
 -11   1   1  129.29    8.40
  11   1  -1  122.89    8.20
 -10  -1   1    5.80    2.10
  10  -1  -1    3.80    1.60
  10  -1  -1    5.00    1.20
 -10   1   1    2.00    2.00
  10   1  -1    4.90    1.60
  -9  -1   1   72.09    5.10
   9  -1  -1   73.19    4.60
   9  -1  -1   70.49    5.00
   9   1  -1   70.19    5.00
  -9   1   1   76.39    5.30
   8  -1  -1   35.30    2.60
  -8  -1   1   41.00    3.20
   8  -1  -1   38.40    3.00
   8   1  -1   35.50    2.70
  -8   1   1   35.90    3.30
   8   1  -1   36.60    3.00
   7  -1  -1   89.89    5.60
   7  -1  -1   91.49    5.90
  -7  -1   1   97.09    5.90
   7   1  -1   95.29    5.70
  -7   1   1   92.89    6.00
   7   1  -1   92.19    5.90
   6  -1  -1  833.52   48.40
   6  -1  -1  859.91   48.90
  -6  -1   1  854.51   48.60
   6   1  -1  837.42   48.70
   6   1  -1  839.02   48.50
  -6   1   1  859.81   48.70
   5  -1  -1  231.98   13.90
  -5  -1   1  246.68   14.10
   5  -1  -1  233.68   14.10
   5   1  -1  236.98   14.10
  -5   1   1  256.67   14.20
   5   1  -1  242.68   13.90
   4  -1  -1   73.89    4.50
   4  -1  -1   70.79    4.40
  -4  -1   1   80.19    4.50
  -4  -1   1   66.79    4.30
  -4   1   1   80.19    4.60
   4   1  -1   75.69    4.60
  -4   1   1   69.79    4.40
   4   1  -1   74.19    4.40
   3  -1  -1  112.59    6.60
  -3  -1   1  117.89    6.70
  -3  -1   1  112.09    6.80
   3  -1  -1  106.39    6.70
   3  -1  -1  114.79    6.70
  -3  -1   1  115.29    6.70
   3   1  -1  110.49    6.60
  -3   1   1  117.89    6.80
  -3   1   1  115.89    6.60
  -3   1   1  114.29    6.70
   3   1  -1  115.99    6.70
   2  -1  -1  327.77   18.70
  -2  -1   1  338.97   18.70
  -2  -1   1  307.57   18.70
  -2  -1   1  335.37   18.80
   2  -1  -1  324.77   18.80
  -2  -1   1  337.97   18.80
  -2  -1   1  326.37   18.70
   2  -1  -1  329.37   18.80
  -2   1   1  337.67   18.80
   2   1  -1  309.17   18.70
   2   1  -1  339.77   18.80
  -2   1   1  312.57   18.80
  -2   1   1  330.07   18.70
  -1  -1   1 1025.90   58.19
  -1  -1   1  985.50   58.19
   1  -1  -1  985.40   58.29
   1   1  -1 1069.79   58.29
  -1   1   1 1043.70   58.19
   0  -1   1    7.90    0.50
   0  -1   1    7.50    0.60
   0  -1  -1    6.20    0.50
   0   1   1    5.80    0.50
   0   1   1    7.30    0.50
   0   1  -1    5.50    0.60
   0   1   1    7.70    0.70
   1  -1   1 1950.60  110.89
  -1   1  -1 1941.61  110.89
   2  -1   1   32.50    2.20
   2  -1   1   31.00    2.30
  -2  -1  -1   32.70    2.30
   2  -1   1   32.90    2.10
  -2  -1  -1   37.10    2.10
  -2  -1  -1   37.40    2.50
   2   1   1   32.80    2.30
  -2   1  -1   36.20    2.20
   2   1   1   35.10    2.20
  -2   1  -1   34.50    2.10
  -2   1  -1   32.70    2.30
   2   1   1   36.00    2.10
  -2   1  -1   36.10    2.30
   3  -1   1   25.20    2.10
  -3  -1  -1   27.90    2.00
  -3  -1  -1   27.90    1.80
  -3  -1  -1   29.40    1.90
   3  -1   1   27.90    2.10
  -3  -1  -1   26.40    2.10
   3  -1   1   26.80    2.00
   3  -1   1   27.50    1.80
   3   1   1   31.20    2.20
  -3   1  -1   27.10    2.00
  -3   1  -1   27.60    2.10
  -3   1  -1   30.70    2.10
   3   1   1   25.50    1.80
  -3   1  -1   27.60    1.80
   4  -1   1  225.78   12.60
  -4  -1  -1  207.88   12.50
   4  -1   1  202.48   12.30
   4  -1   1  196.48   12.50
  -4  -1  -1  218.68   12.40
  -4  -1  -1  226.28   12.50
   4   1   1  224.78   12.70
  -4   1  -1  229.88   12.60
  -4   1  -1  214.58   12.40
  -4   1  -1  208.68   12.40
   4   1   1  210.98   12.30
   4   1   1  211.18   12.30
  -5  -1  -1   76.09    4.80
   5  -1   1   78.59    5.10
  -5  -1  -1   86.59    5.00
  -5  -1  -1   78.99    4.80
   5   1   1   83.49    5.20
   5   1   1   78.09    4.70
   5   1   1   76.49    4.70
  -5   1  -1   87.19    5.10
  -6  -1  -1   69.79    4.20
   6  -1   1   70.89    4.60
  -6  -1  -1   73.99    4.60
   6   1   1   67.09    4.20
  -6   1  -1   73.59    4.70
   6   1   1   64.79    4.20
   6   1   1   69.59    4.70
   7  -1   1   20.60    2.10
  -7  -1  -1   16.20    2.10
  -7   1  -1   18.40    2.40
   7   1   1   21.20    2.20
   7   1   1   18.40    1.50
  -8  -1  -1  126.29    8.00
   8  -1   1  125.89    8.00
   8   1   1  123.79    8.00
  -8   1  -1  127.59    8.10
  -9  -1  -1   62.29    4.80
   9  -1   1   63.69    4.70
  -9   1  -1   62.89    4.90
   9   1   1   67.79    4.90
   9   1   1   66.79    4.10
  10  -1   1    5.20    1.90
 -10  -1  -1    4.30    1.90
  10   1   1    5.50    1.90
 -10   1  -1    5.40    2.20
  10   1   1    5.90    1.20
 -11  -1  -1   95.69    6.70
  11  -1   1   90.99    6.50
  11   1   1   95.99    5.90
 -11   1  -1   98.39    6.90
  11   1   1   94.99    6.60
 -12  -1  -1   14.20    3.00
  12  -1   1   16.00    2.60
  12  -1   1   16.80    2.20
  12   1   1   16.60    2.60
 -12   1  -1   15.70    3.10
 -13  -1  -1   40.50    4.60
  13  -1   1   45.90    3.50
  13  -1   1   41.90    4.20
 -13   1  -1   36.70    4.50
  13   1   1   41.10    4.10
  13   1   1   53.69    3.50
 -14  -1  -1    7.60    3.10
  14  -1   1   11.80    2.90
 -14   1  -1    6.10    2.90
  16  -1   1   57.09    5.40
 -16  -1  -1   59.89    5.80
 -16   1  -1   45.00    5.70
  16   1   1   55.89    5.60
 -17  -2   1    1.30    3.20
  17  -2  -1    6.80    2.90
 -17   2   1    4.40    3.10
  17   2  -1    5.50    2.50
  15  -2  -1    5.00    2.30
 -15  -2   1    3.30    2.90
  15   2  -1    3.70    2.10
 -15   2   1    4.60    2.90
  14  -2  -1   11.80    2.50
 -14  -2   1    3.70    2.70
  14  -2  -1    8.50    2.10
 -14   2   1    4.10    2.70
  14   2  -1   17.40    2.40
  14   2  -1    3.80    2.00
  13  -2  -1    2.30    1.50
  13  -2  -1    1.20    1.70
 -13  -2   1    1.40    2.30
  13   2  -1    0.30    1.80
 -13   2   1   -2.50    2.20
  13   2  -1    1.40    1.50
  12  -2  -1   33.80    3.40
 -12  -2   1   38.40    3.90
 -12   2   1   36.80    4.00
  12   2  -1   42.30    3.00
  12   2  -1   34.00    3.40
  11  -2  -1    5.10    1.30
 -11  -2   1    3.80    2.00
  11  -2  -1    5.00    1.70
  11   2  -1    5.20    1.90
 -11   2   1    5.40    2.30
  11   2  -1    6.00    1.30
 -10  -2   1  253.47   15.10
  10  -2  -1  249.78   14.60
  10  -2  -1  246.28   15.00
  10   2  -1  251.97   15.10
 -10   2   1  248.18   15.20
   9  -2  -1   10.70    1.60
   9  -2  -1   12.90    2.00
  -9  -2   1   17.20    2.30
  -9   2   1   13.10    2.50
   9   2  -1   13.00    2.10
   8  -2  -1  318.27   18.80
   8  -2  -1  312.27   18.50
  -8  -2   1  324.37   18.80
  -8   2   1  331.57   19.00
   8   2  -1  312.67   18.90
  -7  -2   1    3.40    1.30
   7  -2  -1    2.30    0.80
   7  -2  -1    2.00    1.00
  -7   2   1    2.10    1.50
   7   2  -1    2.40    1.00
  -6  -2   1  699.93   40.00
   6  -2  -1  686.73   39.80
  -6   2   1  711.53   40.10
   6   2  -1  686.03   40.10
   5  -2  -1   10.00    1.00
  -5  -2   1    9.30    1.20
  -5  -2   1    9.00    0.90
   5  -2  -1   10.90    1.20
  -5   2   1   10.00    1.50
   5   2  -1    9.90    1.20
   4  -2  -1 1279.67   71.39
  -4  -2   1 1251.77   71.29
   4  -2  -1 1234.68   71.29
  -4  -2   1 1239.28   71.29
  -4  -2   1 1254.97   71.19
  -4   2   1 1162.18   71.39
   4   2  -1 1250.67   71.49
  -4   2   1 1326.37   71.49
  -3  -2   1   70.79    4.30
   3  -2  -1   67.79    4.40
  -3  -2   1   72.19    4.40
   3  -2  -1   70.59    4.30
   3  -2  -1   70.39    4.30
  -3  -2   1   70.49    4.20
  -3   2   1   70.29    4.30
  -3   2   1   71.79    4.30
   3   2  -1   72.69    4.40
  -3   2   1   73.49    4.50
   3   2  -1   75.09    4.30
   3   2  -1   74.19    4.30
   2  -2  -1 5053.69  298.97
   1  -2  -1  105.69    6.40
   1  -2  -1  115.59    6.50
   1  -2  -1  107.99    6.40
  -1  -2   1  109.29    6.40
  -1  -2   1  111.69    6.40
  -1  -2   1  107.99    6.40
  -1   2   1  118.09    6.40
  -1   2   1  108.89    6.40
  -1   2   1  111.29    6.50
   1   2  -1  106.59    6.40
   1   2  -1  112.59    6.40
   0  -2  -1  275.97   15.80
   0  -2  -1  266.17   15.70
   0  -2   1  273.57   15.70
   0  -2  -1  285.37   15.70
   0  -2  -1  278.47   15.90
   0  -2   1  272.97   15.80
   0  -2   1  266.47   15.70
   0  -2   1  271.97   15.80
   0   2   1  278.87   15.80
   0   2  -1  274.97   15.70
   0   2   1  291.87   15.70
   0   2  -1  270.37   15.70
   0   2  -1  277.47   15.70
   0   2   1  261.37   15.70
  -1  -2  -1   55.29    3.60
   1  -2   1   55.39    3.40
   1  -2   1   58.89    3.50
  -1  -2  -1   55.59    3.50
  -1  -2  -1   60.19    3.40
   1  -2   1   57.09    3.50
   1   2   1   58.29    3.60
  -1   2  -1   57.99    3.40
  -1   2  -1   59.59    3.50
   1   2   1   61.89    3.40
  -1   2  -1   58.09    3.50
  -1   2  -1   61.19    3.50
   1   2   1   56.89    3.50
  -2  -2  -1  919.11   49.00
  -2  -2  -1  822.82   49.10
   2  -2   1  878.81   49.00
   2  -2   1  851.71   49.10
   2  -2   1  808.42   49.00
   2  -2   1  838.72   49.10
  -2  -2  -1  863.91   49.20
  -2   2  -1  852.01   49.10
   2   2   1  886.71   49.20
   2   2   1  913.41   49.00
  -2   2  -1  845.92   49.00
   2   2   1  848.52   49.10
  -2   2  -1  895.61   49.10
  -2   2  -1  803.02   49.20
  -3  -2  -1   27.40    1.80
  -3  -2  -1   26.50    1.90
  -3  -2  -1   24.90    2.00
   3  -2   1   26.40    1.90
   3  -2   1   23.50    1.90
   3  -2   1   23.80    1.60
   3  -2   1   24.40    1.80
   3   2   1   26.50    2.00
  -3   2  -1   24.90    1.60
  -3   2  -1   25.30    1.90
  -3   2  -1   25.20    2.00
   3   2   1   27.60    1.70
  -3   2  -1   26.90    2.10
   3   2   1   26.50    1.80
   4  -2   1  362.26   24.10
   4  -2   1  422.06   24.10
  -4  -2  -1  434.16   24.10
  -4  -2  -1  434.96   24.20
   4  -2   1  423.76   24.30
   4   2   1  415.06   24.10
  -4   2  -1  443.56   24.30
  -4   2  -1  415.66   24.10
   4   2   1  432.66   24.40
  -5  -2  -1    8.70    1.10
   5  -2   1    9.00    1.30
   5  -2   1    8.60    1.10
   5   2   1    8.80    1.00
  -5   2  -1   13.60    2.00
  -6  -2  -1   53.59    3.60
  -6  -2  -1   59.99    3.90
  -6  -2  -1   53.59    3.50
   6  -2   1   57.49    3.60
   6  -2   1   59.49    3.90
   6   2   1   56.99    3.50
  -6   2  -1   60.59    4.10
   6   2   1   61.59    4.10
   7  -2   1   52.19    3.50
  -7  -2  -1   53.49    3.50
  -7  -2  -1   55.19    3.90
   7  -2   1   54.19    3.90
  -7   2  -1   55.69    4.10
   7   2   1   56.79    3.40
   7   2   1   54.69    4.00
  -8  -2  -1  206.78   12.70
   8  -2   1  204.78   12.30
  -8  -2  -1  212.18   12.30
   8  -2   1  214.88   12.80
  -8   2  -1  206.28   12.80
   8   2   1  212.48   12.80
   8   2   1  215.58   12.30
  -9  -2  -1    4.60    1.80
   9  -2   1    4.20    1.60
   9  -2   1    3.90    1.20
   9   2   1    5.10    1.80
   9   2   1    4.10    1.10
  -9   2  -1    6.60    2.50
  10  -2   1    7.20    1.90
  10  -2   1    8.20    1.30
 -10  -2  -1   10.40    2.30
 -10   2  -1    7.50    2.30
  10   2   1    9.50    2.20
  10   2   1    8.00    1.30
 -11  -2  -1    3.40    2.00
  11  -2   1    1.00    1.60
  11  -2   1    2.90    1.60
  11   2   1    2.80    1.10
  11   2   1    2.10    1.60
 -11   2  -1    5.00    2.30
 -12  -2  -1  208.18   13.20
  12  -2   1  206.38   13.10
  12   2   1  219.88   12.40
 -12   2  -1  201.58   13.30
  12   2   1  213.18   13.20
  13  -2   1    4.10    2.20
 -13  -2  -1    6.90    2.80
 -13   2  -1    3.20    2.80
  13   2   1    4.90    2.30
 -14  -2  -1   12.40    3.30
  14  -2   1   10.20    2.50
  14   2   1    8.90    2.70
 -14   2  -1   10.60    3.30
  15  -2   1   33.40    3.50
  16  -2   1   33.50    4.40
 -16  -2  -1   16.40    4.20
 -16   2  -1   18.40    4.10
  16   2   1   25.00    3.70
  17   3  -1   17.50    3.20
 -16  -3   1    7.40    3.40
  16  -3  -1   14.10    3.00
 -16   3   1    5.40    3.30
  16   3  -1    8.10    2.70
 -15  -3   1   26.20    4.30
  15  -3  -1   29.40    3.80
 -15   3   1   30.60    4.50
  15   3  -1   30.00    3.70
 -14  -3   1   14.80    3.30
  14  -3  -1   13.50    2.70
  14  -3  -1   18.20    2.40
 -14   3   1   14.60    3.40
  14   3  -1   12.40    2.70
 -13  -3   1   23.90    3.60
  13  -3  -1   22.90    3.10
  13  -3  -1   27.50    2.70
  13   3  -1   28.40    2.80
 -13   3   1   22.60    3.60
  13   3  -1   20.30    2.90
  12  -3  -1    4.60    1.80
 -12  -3   1    5.60    2.30
  12  -3  -1    7.60    1.60
 -12   3   1    4.90    2.50
  12   3  -1    5.10    1.90
  12   3  -1    8.30    1.70
 -11  -3   1   29.70    3.10
  11  -3  -1   25.20    2.80
  11  -3  -1   28.90    2.40
  11   3  -1   27.00    2.90
  11   3  -1   30.00    2.40
 -11   3   1   26.60    3.40
  10  -3  -1    3.70    1.40
 -10  -3   1    3.80    1.80
  10  -3  -1    4.70    1.20
  10   3  -1    4.00    1.10
 -10   3   1    4.80    2.30
  10   3  -1    5.70    1.90
   9  -3  -1    0.30    1.10
   9  -3  -1    1.40    1.20
  -9  -3   1   -0.10    1.60
  -9   3   1    1.90    2.00
   9   3  -1    0.30    1.40
   9   3  -1   -0.30    1.00
  -8  -3   1    1.00    1.40
   8  -3  -1   -0.90    1.00
   8  -3  -1    1.60    1.10
  -8   3   1    1.90    1.80
   8   3  -1   -0.80    1.00
   8   3  -1    0.50    1.10
   7  -3  -1  214.28   13.20
  -7  -3   1  234.88   13.40
   7  -3  -1  222.58   13.50
   7   3  -1  230.38   13.60
   7   3  -1  224.98   13.20
  -7   3   1  240.28   13.70
  -6  -3   1  483.05   28.10
   6  -3  -1  497.05   28.10
   6  -3  -1  512.45   28.50
  -6  -3   1  503.05   28.30
  -6  -3   1  465.05   28.10
   6   3  -1  488.35   28.40
   6   3  -1  452.45   28.10
  -6   3   1  521.25   28.50
  -5  -3   1   34.50    2.20
   5  -3  -1   34.30    2.30
  -5  -3   1   30.90    2.20
   5  -3  -1   33.80    2.20
  -5  -3   1   32.90    2.40
   5   3  -1   33.00    2.40
  -5   3   1   34.80    2.70
  -4  -3   1  674.13   40.30
  -4  -3   1  730.93   40.20
   4  -3  -1  736.13   40.30
  -4  -3   1  666.43   40.20
   4  -3  -1  707.63   40.20
   4   3  -1  705.83   40.40
  -4   3   1  748.03   40.50
   4   3  -1  709.83   40.30
  -4   3   1  656.73   40.30
  -3  -3   1   38.70    2.40
   3  -3  -1   39.40    2.40
  -3  -3   1   37.30    2.50
   3  -3  -1   36.90    2.40
   3  -3  -1   35.00    2.60
  -3  -3   1   38.60    2.50
  -3  -3   1   40.20    2.40
   3   3  -1   39.00    2.50
  -3   3   1   38.50    2.40
  -3   3   1   38.80    2.70
  -3   3   1   36.70    2.50
   3   3  -1   39.30    2.50
   2  -3  -1   23.00    1.80
   2  -3  -1   24.90    1.60
  -2  -3   1   23.90    1.60
  -2  -3   1   22.40    2.20
   2  -3  -1   24.00    1.60
   2  -3  -1   23.60    1.70
  -2  -3   1   25.10    1.70
  -2   3   1   23.70    1.70
  -2   3   1   26.00    1.60
  -2   3   1   22.90    1.60
  -2   3   1   24.90    1.90
   2   3  -1   26.20    1.80
   2   3  -1   24.90    1.70
   2   3  -1   25.00    1.70
  -1  -3   1   20.90    1.40
   1  -3  -1   21.40    1.60
   1  -3  -1   21.10    1.40
  -1  -3   1   20.90    1.40
  -1  -3   1   20.10    1.50
   1  -3  -1   19.90    1.50
   1  -3  -1   22.90    1.40
  -1  -3   1   22.10    1.40
   1  -3  -1   20.30    1.50
  -1   3   1   20.40    1.40
   1   3  -1   23.00    1.50
   1   3  -1   20.60    1.50
  -1   3   1   22.70    1.70
   1   3  -1   22.40    1.40
   1   3  -1   20.70    1.50
  -1   3   1   20.80    1.60
   0  -3  -1    3.50    0.60
   0  -3  -1    2.80    0.90
   0  -3  -1    5.00    0.60
   0  -3   1    3.00    0.60
   0  -3  -1    3.20    0.70
   0  -3   1    3.30    0.70
   0  -3   1    3.60    0.50
   0  -3   1    3.30    0.60
   0   3   1    4.20    0.60
   0   3  -1    3.50    0.70
   0   3   1    2.40    0.70
   0   3  -1    3.30    0.60
   0   3   1    4.60    0.80
   1  -3   1  428.46   23.80
   1  -3   1  395.06   23.80
   1  -3   1  399.36   23.70
   1  -3   1  410.36   23.70
  -1  -3  -1  445.46   23.70
  -1  -3  -1  414.06   23.90
  -1  -3  -1  411.36   23.80
  -1   3  -1  424.96   23.80
   1   3   1  408.96   23.80
  -1   3  -1  405.86   23.70
   1   3   1  407.56   24.10
  -1   3  -1  425.26   23.70
  -1   3  -1  413.26   23.80
  -2  -3  -1  184.88    9.90
   2  -3   1  169.88   10.00
   2  -3   1  158.58    9.90
   2  -3   1  171.98    9.90
  -2  -3  -1  158.18   10.00
   2  -3   1  160.38   10.00
  -2  -3  -1  166.68   10.10
   2   3   1  176.38   10.10
  -2   3  -1  179.38   10.00
  -2   3  -1  172.88    9.90
   2   3   1  168.98   10.00
  -2   3  -1  171.38   10.00
   2   3   1  179.98    9.90
  -2   3  -1  173.98   10.00
  -3  -3  -1    1.10    0.70
   3  -3   1    0.60    0.90
   3  -3   1    0.20    0.70
   3   3   1    0.70    0.60
  -3   3  -1    0.90    0.40
   3   3   1    0.60    0.80
   3   3   1    1.30    0.60
  -3   3  -1    0.40    1.00
  -3   3  -1    3.00    1.10
  -3   3  -1    1.40    0.80
   4  -3   1   24.50    1.90
   4  -3   1   21.30    1.60
   4  -3   1   26.70    2.00
  -4  -3  -1   27.30    1.80
   4   3   1   27.50    1.70
  -4   3  -1   27.40    2.20
  -4   3  -1   23.80    1.60
   4   3   1   25.70    2.10
   4   3   1   25.30    1.80
  -5  -3  -1  134.39    8.20
  -5  -3  -1  135.79    8.10
   5  -3   1  135.39    8.10
   5  -3   1  135.79    8.30
  -5   3  -1  144.09    8.50
   5   3   1  143.49    8.50
   6  -3   1    0.80    1.00
  -6  -3  -1   -0.40    1.00
  -6  -3  -1   -0.60    0.80
   6  -3   1    0.20    0.90
   6   3   1    1.50    1.10
  -6   3  -1    1.50    1.40
   7  -3   1  256.87   15.30
  -7  -3  -1  241.08   14.90
  -7  -3  -1  267.77   15.20
   7  -3   1  253.77   15.00
  -7   3  -1  263.57   15.40
   7   3   1  265.87   15.50
   8  -3   1   65.39    4.40
   8  -3   1   69.59    4.80
  -8  -3  -1   68.29    4.40
  -8  -3  -1   73.79    4.90
   8   3   1   70.59    4.30
  -8   3  -1   70.89    5.20
   8   3   1   73.19    5.00
   9  -3   1   72.89    4.80
  -9  -3  -1   75.09    5.30
   9  -3   1   74.79    5.30
   9   3   1   79.29    5.50
  -9   3  -1   75.49    5.60
 -10  -3  -1   98.49    6.60
  10  -3   1   95.79    6.50
  10  -3   1   93.09    6.00
 -10   3  -1   95.19    6.90
  10   3   1   99.49    5.90
  10   3   1  101.09    6.70
 -11  -3  -1   27.00    3.20
  11  -3   1   29.60    2.40
  11  -3   1   28.40    3.00
  11   3   1   25.60    3.10
 -11   3  -1   23.10    3.60
  12  -3   1   81.99    5.40
 -12  -3  -1   81.39    6.20
  12  -3   1   85.89    6.10
  12   3   1   79.69    6.10
  12   3   1   93.59    5.40
 -12   3  -1   80.99    6.50
  13  -3   1    7.40    2.30
  13  -3   1   11.30    1.90
 -13  -3  -1    6.40    2.70
 -13   3  -1    6.30    2.80
  13   3   1    5.10    2.00
  14  -3   1   53.99    5.00
 -14  -3  -1   54.39    5.30
  14   3   1   56.89    4.90
 -14   3  -1   49.40    5.30
 -15  -3  -1    0.40    2.60
  15  -3   1    3.50    2.40
 -15   3  -1    0.10    3.10
  15   3   1   -0.90    2.00
  16  -3   1   56.09    5.30
  16  -4  -1    5.20    2.70
 -16  -4   1    0.10    2.90
 -16   4   1    3.80    3.20
  15  -4  -1   11.70    2.20
  15  -4  -1    8.00    2.70
 -15  -4   1    8.30    3.20
 -15   4   1    9.00    3.20
  15   4  -1    4.00    2.40
  14  -4  -1    5.50    1.90
 -14  -4   1   -0.80    2.40
  14  -4  -1    0.80    2.20
 -14   4   1   -0.60    2.60
  14   4  -1    2.90    2.10
  13  -4  -1    9.80    1.90
  13  -4  -1    8.30    2.30
 -13  -4   1    8.40    2.60
 -13   4   1    8.10    2.90
  13   4  -1    5.60    2.10
  12  -4  -1   25.80    3.00
 -12  -4   1   28.80    3.50
  12  -4  -1   31.50    2.70
 -12   4   1   29.70    3.80
  12   4  -1   33.00    2.90
  12   4  -1   26.90    3.10
 -11  -4   1   33.80    3.20
  11  -4  -1   29.90    2.90
  11  -4  -1   27.40    2.70
 -11   4   1   28.90    3.60
  11   4  -1   29.50    3.00
  11   4  -1   28.90    2.60
  10  -4  -1    4.10    1.30
  10  -4  -1    4.80    1.50
 -10  -4   1    5.40    2.20
  10   4  -1    5.80    1.30
  -9  -4   1   18.00    2.50
   9  -4  -1   20.00    2.20
   9  -4  -1   16.70    1.90
   9   4  -1   16.70    1.80
   9   4  -1   17.50    2.30
  -9   4   1   20.90    2.90
  -8  -4   1    9.60    1.80
   8  -4  -1    6.50    1.30
   8  -4  -1    7.70    1.60
   8   4  -1    6.20    1.80
   8   4  -1    8.90    1.70
  -8   4   1    9.00    2.30
   7  -4  -1  461.15   27.20
  -7  -4   1  483.15   27.20
   7  -4  -1  460.05   27.00
  -7  -4   1  463.35   26.90
   7   4  -1  447.66   27.00
   7   4  -1  465.65   27.30
  -7   4   1  505.25   27.50
  -6  -4   1  104.79    6.20
   6  -4  -1  103.49    6.40
  -6  -4   1  109.09    6.40
   6  -4  -1  100.49    6.20
   6   4  -1  101.89    6.20
   6   4  -1  101.39    6.50
  -6   4   1  109.29    6.70
   5  -4  -1 1484.25   82.39
  -5  -4   1 1333.57   82.29
   5  -4  -1 1464.45   82.49
  -5  -4   1 1456.65   82.29
   5   4  -1 1458.55   82.59
   5   4  -1 1450.85   82.29
   5   4  -1 1453.55   82.39
   4  -4  -1   75.09    4.60
  -4  -4   1   70.39    4.60
  -4  -4   1   85.29    4.50
  -4  -4   1   75.19    4.50
   4  -4  -1   75.89    4.60
   4   4  -1   79.89    4.70
   4   4  -1   70.29    4.50
  -4   4   1   79.39    4.90
  -4   4   1   70.69    4.60
   4   4  -1   75.79    4.70
  -3  -4   1    4.40    0.90
   3  -4  -1    4.40    0.80
   3  -4  -1    4.10    0.60
   3  -4  -1    3.70    0.50
  -3  -4   1    4.30    0.60
  -3  -4   1    3.50    0.90
  -3   4   1    5.10    0.80
   3   4  -1    4.50    0.80
   3   4  -1    6.60    1.00
  -3   4   1    4.60    1.20
   3   4  -1    4.30    0.80
  -2  -4   1    2.40    0.90
  -2  -4   1    2.90    0.60
   2  -4  -1    3.10    0.60
   2  -4  -1    1.30    0.80
   2  -4  -1    2.30    0.80
  -2  -4   1    3.00    0.70
  -2  -4   1    3.70    0.70
  -2   4   1    4.40    0.90
  -2   4   1    1.70    0.90
  -2   4   1    2.60    1.10
   2   4  -1    2.10    0.80
  -2   4   1    2.70    0.40
  -2   4   1    2.80    1.10
   2   4  -1    3.50    0.80
  -1  -4   1  143.89    8.50
   1  -4  -1  147.49    8.50
  -1  -4   1  140.09    8.60
   1  -4  -1  155.78    8.60
  -1  -4   1  147.79    8.40
   1  -4  -1  145.29    8.50
  -1  -4   1  142.89    8.50
   1  -4  -1  136.99    8.60
   1   4  -1  148.49    8.40
  -1   4   1  150.08    8.50
   1   4  -1  150.48    8.50
  -1   4   1  142.69    8.70
   1   4  -1  144.19    8.60
   0  -4  -1    5.70    0.80
   0  -4  -1    3.90    1.00
   0  -4  -1    6.80    1.00
   0  -4  -1    4.00    1.20
   0  -4   1    4.90    0.60
   0  -4  -1    5.50    0.70
   0  -4   1    4.60    0.90
   0   4  -1    4.80    0.90
   0   4   1    6.10    1.10
   0   4   1    4.80    0.90
   0   4  -1    6.10    0.80
   0   4  -1    4.60    1.10
   0   4   1    5.80    0.80
   1  -4   1    5.40    0.70
   1  -4   1    6.90    1.20
  -1  -4  -1    7.10    1.20
   1  -4   1    5.50    0.70
   1  -4   1    7.50    1.00
  -1  -4  -1    7.20    1.10
  -1  -4  -1    5.40    0.90
   1   4   1    7.70    1.20
  -1   4  -1    6.40    1.00
  -1   4  -1    7.50    1.20
  -1   4  -1    7.80    1.20
  -1   4  -1    6.20    0.80
  -2  -4  -1  201.98   10.80
  -2  -4  -1  172.88   11.00
   2  -4   1  187.78   10.80
   2  -4   1  172.08   10.70
  -2  -4  -1  186.58   11.00
   2  -4   1  193.98   10.90
   2  -4   1  168.08   10.90
  -2   4  -1  198.78   10.90
   2   4   1  185.18   10.90
   2   4   1  192.08   10.70
  -2   4  -1  186.48   10.80
   2   4   1  191.28   10.90
  -2   4  -1  184.98   10.80
  -2   4  -1  182.08   10.90
  -3  -4  -1    6.00    1.00
   3  -4   1    4.70    0.60
   3  -4   1    6.30    0.90
   3  -4   1    7.50    1.20
  -3   4  -1    5.70    0.70
   3   4   1    7.10    1.00
  -3   4  -1    6.40    1.00
   3   4   1    9.20    1.20
  -3   4  -1    6.40    1.30
   4  -4   1    2.30    0.50
   4  -4   1    1.30    1.00
  -4  -4  -1    1.70    0.80
   4  -4   1    2.80    0.80
  -4   4  -1    2.40    1.20
   4   4   1    2.50    0.80
  -4   4  -1    2.60    0.50
   4   4   1    2.10    1.00
  -5  -4  -1   12.70    1.40
   5  -4   1   10.70    1.40
   5  -4   1   14.50    2.30
  -5   4  -1   14.10    2.00
   5   4   1   10.80    1.30
   5   4   1   12.30    1.60
   6  -4   1   77.09    5.00
  -6  -4  -1   76.89    4.80
   6  -4   1   73.89    4.80
  -6  -4  -1   80.69    5.00
   6   4   1   78.89    5.20
  -6   4  -1   80.19    5.30
  -7  -4  -1   40.20    3.20
  -7  -4  -1   39.40    3.00
   7  -4   1   45.10    3.30
   7  -4   1   44.20    3.10
  -7   4  -1   43.30    3.80
   7   4   1   46.30    3.50
   8  -4   1   12.10    1.60
   8  -4   1   12.10    2.00
  -8  -4  -1   11.60    2.00
  -8  -4  -1   10.90    2.30
  -8   4  -1   12.10    2.50
   8   4   1   12.60    2.20
  -9  -4  -1   94.69    5.70
   9  -4   1   90.19    5.70
   9  -4   1   89.29    6.10
  -9  -4  -1   89.99    6.10
   9   4   1   93.69    6.30
  -9   4  -1   91.69    6.50
  10  -4   1   74.09    4.90
  10  -4   1   78.39    5.40
 -10  -4  -1   76.69    5.40
  10   4   1   78.39    5.50
 -10   4  -1   76.49    5.80
  11  -4   1    0.30    1.60
  11  -4   1    0.90    1.20
 -11  -4  -1    2.10    1.90
 -11   4  -1    1.40    2.30
  11   4   1    2.30    1.70
  12  -4   1   40.30    3.90
  12  -4   1   44.30    3.20
 -12  -4  -1   39.20    4.10
 -12   4  -1   39.60    4.50
  12   4   1   41.20    3.90
 -13  -4  -1  164.08   10.80
  13  -4   1  172.18   10.00
  13  -4   1  165.58   10.60
  13   4   1  157.18   10.70
 -13   4  -1  161.98   11.00
  14  -4   1    9.00    2.00
 -14  -4  -1    3.10    2.70
  14  -4   1    6.20    2.40
  14   4   1    4.90    2.40
 -14   4  -1    3.50    3.00
 -15  -4  -1   53.59    5.70
  15  -4   1   67.89    5.60
 -15   4  -1   56.19    6.00
  15   4   1   57.39    5.20
 -16  -4  -1    6.80    3.50
 -16   4  -1    9.60    3.60
  16   4   1   11.00    2.50
 -16  -5   1    0.00    2.90
  16  -5  -1    7.40    2.70
  16   5  -1    5.70    2.20
 -16   5   1    3.00    3.00
 -15  -5   1   10.10    3.30
  15  -5  -1   16.40    3.30
  15   5  -1   10.70    2.80
 -15   5   1    7.60    3.10
  14  -5  -1   23.30    3.60
 -14  -5   1   29.40    4.90
  14  -5  -1   34.70    3.10
 -13  -5   1   -2.00    2.20
  13  -5  -1    0.00    1.50
  13  -5  -1    0.70    1.80
  13   5  -1    5.60    1.90
 -13   5   1    3.10    2.70
  13   5  -1    1.40    1.90
 -12  -5   1    1.00    2.00
  12  -5  -1    1.50    1.60
  12  -5  -1    3.30    1.40
  12   5  -1    0.20    1.60
  12   5  -1    2.50    1.70
 -12   5   1    3.10    2.40
  11  -5  -1   53.49    3.90
  11  -5  -1   56.49    4.50
 -11  -5   1   55.79    4.50
 -11   5   1   52.09    4.80
  11   5  -1   58.39    4.00
  11   5  -1   57.09    4.40
  10  -5  -1   11.60    1.80
 -10  -5   1    8.60    2.40
  10  -5  -1   10.50    1.60
 -10   5   1   11.30    2.60
  10   5  -1   10.10    1.60
  10   5  -1   11.40    2.10
   9  -5  -1   20.70    2.30
  -9  -5   1   24.60    2.60
   9  -5  -1   22.20    2.20
   9   5  -1   22.20    2.50
  -9   5   1   24.20    3.20
   9   5  -1   21.50    2.10
  -8  -5   1   -0.10    1.30
   8  -5  -1    0.60    1.10
  -8  -5   1    1.10    1.10
   8  -5  -1   -0.90    1.10
   8   5  -1   -0.10    1.00
  -8   5   1    0.90    2.00
   8   5  -1    0.50    1.20
   7  -5  -1  223.18   13.40
  -7  -5   1  236.68   13.50
   7  -5  -1  236.58   13.50
  -7  -5   1  220.38   13.30
   7   5  -1  222.98   13.30
  -7   5   1  237.28   13.90
   7   5  -1  226.98   13.70
   6  -5  -1  245.58   14.30
  -6  -5   1  249.18   14.20
   6  -5  -1  248.48   14.40
   6   5  -1  232.98   14.20
   6   5  -1  247.68   14.40
  -6   5   1  254.67   14.70
   6   5  -1  244.48   14.50
   5  -5  -1   13.50    1.40
  -5  -5   1   15.80    1.30
   5  -5  -1   13.20    1.20
   5   5  -1   12.50    1.40
   5   5  -1   12.60    1.50
   5   5  -1   11.50    1.20
  -5   5   1   14.40    2.00
   4  -5  -1   26.80    2.00
  -4  -5   1   26.70    1.80
   4  -5  -1   30.40    1.90
   4  -5  -1   23.50    1.80
  -4  -5   1   31.60    2.00
   4   5  -1   25.70    1.90
  -4   5   1   27.80    1.90
  -4   5   1   30.40    2.40
   4   5  -1   27.30    2.00
  -4   5   1   28.90    2.00
   4   5  -1   28.80    2.10
  -3  -5   1  122.89    7.40
  -3  -5   1  123.29    7.60
   3  -5  -1  128.89    7.40
   3  -5  -1  132.39    7.50
   3  -5  -1  121.79    7.40
   3   5  -1  124.39    7.60
   3   5  -1  125.09    7.60
  -3   5   1  132.99    7.50
  -3   5   1  132.79    7.80
   3   5  -1  131.19    7.70
   2  -5  -1  147.79    8.40
   2  -5  -1  136.29    8.40
  -2  -5   1  140.09    8.40
  -2  -5   1  123.59    8.50
  -2  -5   1  147.99    8.40
   2   5  -1  144.69    8.50
  -2   5   1  145.29    8.50
  -2   5   1  146.39    8.60
   2   5  -1  154.68    8.50
  -2   5   1  146.19    8.50
  -2   5   1  128.59    8.30
   2   5  -1  147.19    8.40
  -2   5   1  156.18    8.60
   1  -5  -1  550.24   30.50
   1  -5  -1  487.85   30.70
  -1  -5   1  533.55   30.50
  -1  -5   1  507.15   30.60
   1  -5  -1  507.15   30.60
  -1  -5   1  540.55   30.50
   1  -5  -1  543.55   30.50
   1   5  -1  544.75   30.40
  -1   5   1  535.85   30.50
  -1   5   1  551.24   30.70
   1   5  -1  552.34   30.60
   1   5  -1  530.65   30.70
  -1   5   1  543.35   30.60
   0  -5   1   20.90    1.80
   0  -5  -1   20.70    1.60
   0  -5   1   18.30    1.40
   0  -5  -1   19.20    2.00
   0  -5  -1   23.60    1.50
   0  -5   1   19.60    1.70
   0  -5  -1   17.40    1.70
   0  -5  -1   17.80    1.60
   0   5  -1   21.70    1.70
   0   5   1   17.70    1.60
   0   5  -1   18.60    1.50
   0   5  -1   19.10    1.80
   0   5   1   19.60    1.90
   0   5   1   20.50    2.30
  -1  -5  -1  252.17   15.20
   1  -5   1  238.38   14.80
   1  -5   1  270.77   14.90
   1  -5   1  227.08   14.90
  -1  -5  -1  272.97   14.80
  -1  -5  -1  278.87   14.80
  -1  -5  -1  255.37   15.00
   1   5   1  252.17   15.00
  -1   5  -1  259.97   14.90
  -1   5  -1  267.57   14.90
  -1   5  -1  255.27   15.00
   1   5   1  254.97   14.90
   2  -5   1  102.59    6.00
  -2  -5  -1  106.89    6.00
   2  -5   1  105.39    6.20
   2  -5   1   93.49    6.00
  -2  -5  -1   98.29    6.20
  -2   5  -1  100.49    6.00
  -2   5  -1  103.79    6.30
   2   5   1  101.59    6.20
   2   5   1  107.29    6.30
  -2   5  -1  103.59    6.10
   3  -5   1   45.30    3.20
   3  -5   1   54.29    3.50
   3  -5   1   49.80    3.20
  -3  -5  -1   56.99    3.30
   3   5   1   54.19    3.50
   3   5   1   52.19    3.50
  -3   5  -1   54.09    3.20
  -3   5  -1   55.09    3.60
  -3   5  -1   51.89    3.30
   4  -5   1  196.98   11.60
   4  -5   1  205.48   11.60
  -4  -5  -1  204.38   11.50
  -4   5  -1  184.08   11.60
   4   5   1  202.88   11.80
   4   5   1  186.98   11.80
  -4   5  -1  206.98   11.80
  -4   5  -1  196.78   11.50
  -5  -5  -1    9.80    1.30
   5  -5   1   10.10    1.40
   5  -5   1   10.40    1.30
   5  -5   1    8.00    0.90
  -5   5  -1   11.90    1.90
   5   5   1   10.90    1.60
   5   5   1    8.90    1.20
  -5   5  -1    8.20    0.90
  -6  -5  -1    0.30    1.10
   6  -5   1    0.10    1.10
   6   5   1    0.10    1.10
   6   5   1    0.70    0.90
  -6   5  -1   -0.80    1.60
  -7  -5  -1   18.50    2.10
   7  -5   1   14.00    1.90
  -7  -5  -1   12.80    1.80
   7  -5   1   13.60    1.80
  -7   5  -1   20.50    2.80
   7   5   1   13.90    2.10
  -8  -5  -1    5.50    1.50
   8  -5   1    6.80    1.50
  -8  -5  -1    8.30    1.80
   8  -5   1   10.20    1.80
   8   5   1   10.40    2.10
  -8   5  -1    7.50    2.40
  -9  -5  -1   15.30    1.80
   9  -5   1   14.90    2.20
   9  -5   1   14.00    2.00
  -9  -5  -1   17.40    2.40
   9   5   1   17.60    2.50
  -9   5  -1   17.20    3.00
 -10  -5  -1   28.20    3.10
  10  -5   1   31.30    2.90
  10  -5   1   29.20    2.60
 -10  -5  -1   32.90    2.50
  10   5   1   29.30    3.10
 -10   5  -1   31.10    3.70
  11  -5   1   61.99    4.20
 -11  -5  -1   59.79    4.80
  11  -5   1   55.49    4.60
 -11  -5  -1   71.19    4.20
  11   5   1   60.59    4.90
 -11   5  -1   56.29    5.30
  12  -5   1   15.30    1.90
  12  -5   1   15.30    2.60
 -12  -5  -1   10.90    2.60
  12   5   1   14.10    2.60
 -12   5  -1   11.70    3.20
  13  -5   1   30.30    2.90
  13  -5   1   28.40    3.60
 -13  -5  -1   25.80    3.70
  13   5   1   23.60    3.30
 -13   5  -1   27.50    4.20
 -14  -5  -1    0.10    2.40
  14  -5   1    4.00    2.40
  14  -5   1    4.40    1.80
 -14   5  -1    4.50    3.10
  14   5   1    1.70    2.00
 -15  -5  -1   14.00    3.70
  15  -5   1   21.00    3.90
  15   5   1   16.90    3.30
 -15   5  -1   20.10    4.20
 -16  -5  -1   39.40    5.20
  16   5   1   50.09    4.80
 -16   5  -1   42.60    5.40
 -16  -6   1    0.10    3.20
  16  -6  -1   12.30    2.60
 -16   6   1    4.90    2.90
  16   6  -1    6.10    2.30
  15  -6  -1   15.30    4.00
  15  -6  -1   10.80    2.90
 -15  -6   1    5.00    2.90
  15   6  -1    6.10    2.30
 -15   6   1    4.80    3.20
  14  -6  -1    7.00    2.00
  14  -6  -1    7.10    2.50
 -14  -6   1   14.80    5.00
  14   6  -1    4.50    2.30
 -14   6   1    3.70    3.00
 -13  -6   1   42.60    4.30
  13  -6  -1   43.80    4.10
  13  -6  -1   43.80    3.50
 -13   6   1   38.70    4.60
  13   6  -1   39.50    4.00
  12  -6  -1   19.20    2.40
  12  -6  -1   22.70    3.10
 -12  -6   1   21.50    3.10
 -12   6   1   22.00    3.60
  12   6  -1   23.90    2.50
  12   6  -1   18.90    3.00
 -11  -6   1    0.70    1.70
  11  -6  -1    0.50    1.30
  11   6  -1    1.40    1.60
 -11   6   1   -0.70    2.20
  11   6  -1    3.20    1.30
  10  -6  -1   85.29    5.80
 -10  -6   1   93.49    6.00
 -10  -6   1   85.59    5.50
  10  -6  -1   85.89    5.60
  10   6  -1   83.49    5.50
  10   6  -1   94.69    6.10
 -10   6   1   85.19    6.40
  -9  -6   1   38.60    3.10
   9  -6  -1   43.20    3.20
   9  -6  -1   42.60    3.10
  -9  -6   1   41.60    3.40
   9   6  -1   45.00    3.50
   9   6  -1   39.40    3.00
  -9   6   1   45.10    4.10
   8  -6  -1  116.49    7.10
  -8  -6   1  111.99    7.00
  -8  -6   1  129.69    7.40
   8  -6  -1  114.49    7.20
   8   6  -1  113.19    7.40
  -8   6   1  126.89    7.90
   8   6  -1  105.09    7.00
   7  -6  -1  245.88   14.50
   7  -6  -1  250.07   14.60
   7   6  -1  255.07   14.60
   7   6  -1  237.28   14.40
   7   6  -1  246.18   14.80
  -7   6   1  256.27   15.00
  -6  -6   1   14.60    1.50
   6  -6  -1   15.40    1.40
   6  -6  -1   15.10    1.70
   6   6  -1   16.40    1.60
   6   6  -1   15.30    1.70
   6   6  -1   13.00    1.40
  -6   6   1   15.30    2.30
   5  -6  -1  194.98   11.70
  -5  -6   1  213.88   11.70
   5  -6  -1  211.88   11.70
   5   6  -1  189.08   11.80
   5   6  -1  184.08   11.60
  -5   6   1  208.78   12.10
   4  -6  -1  231.08   14.90
   4  -6  -1  269.57   15.10
   4  -6  -1  275.87   14.90
  -4  -6   1  244.88   14.90
  -4   6   1  246.18   14.90
   4   6  -1  263.87   15.00
   4   6  -1  259.37   15.10
   4   6  -1  239.08   14.90
  -4   6   1  269.07   16.20
  -4   6   1  274.67   15.00
   4   6  -1  266.67   15.20
   3  -6  -1  236.88   14.60
  -3  -6   1  244.08   14.60
  -3  -6   1  250.47   14.80
   3  -6  -1  266.77   14.70
  -3   6   1  266.27   14.70
  -3   6   1  226.78   14.70
   3   6  -1  254.47   14.80
  -3   6   1  268.87   15.00
   3   6  -1  268.77   14.90
  -2  -6   1   25.80    1.80
  -2  -6   1   25.40    1.80
   2  -6  -1   23.20    1.70
  -2  -6   1   25.50    1.90
   2  -6  -1   24.70    1.90
  -2   6   1   23.20    2.20
   2   6  -1   28.00    2.00
   2   6  -1   23.80    2.00
  -2   6   1   21.90    1.50
  -2   6   1   25.80    2.00
   2   6  -1   25.10    1.70
  -2   6   1   29.70    2.10
   1  -6  -1   57.79    3.60
  -1  -6   1   59.69    3.70
  -1  -6   1   57.69    3.50
   1  -6  -1   57.99    3.60
   1   6  -1   62.09    3.70
   1   6  -1   58.29    3.40
   1   6  -1   58.39    3.60
  -1   6   1   56.49    3.80
  -1   6   1   55.59    3.90
   1   6  -1   57.29    3.80
  -1   6   1   53.39    4.30
  -1   6   1   55.09    3.70
   0  -6   1  548.85   30.60
   0  -6  -1  538.85   30.50
   0  -6  -1  548.75   30.50
   0  -6  -1  519.95   30.70
   0   6   1  529.05   30.80
   0   6  -1  518.25   30.80
   0   6   1  535.85   30.50
   0   6   1  524.95   30.50
   0   6  -1  532.45   30.60
   1  -6   1  368.06   21.10
  -1  -6  -1  380.06   21.00
  -1  -6  -1  370.16   21.00
   1   6   1  358.96   21.30
   1   6   1  370.56   21.10
  -1   6  -1  368.36   21.10
  -1   6  -1  354.26   21.30
   1   6   1  360.36   21.10
   2  -6   1   79.19    4.50
  -2  -6  -1   71.79    4.80
  -2  -6  -1   74.79    4.60
   2  -6   1   75.09    4.80
  -2   6  -1   77.49    4.90
  -2   6  -1   80.79    4.70
  -2   6  -1   73.59    4.60
   2   6   1   78.69    4.90
  -3  -6  -1   33.80    2.40
   3  -6   1   34.70    2.60
   3  -6   1   35.90    2.30
   3   6   1   34.70    2.60
  -3   6  -1   36.40    2.30
  -3   6  -1   34.80    2.70
   3   6   1   35.10    2.60
   4  -6   1    8.20    1.00
  -4  -6  -1    8.80    1.20
   4  -6   1    9.70    1.40
  -4   6  -1    8.20    1.00
   4   6   1   12.20    1.60
  -4   6  -1   12.00    1.90
  -4   6  -1    9.50    1.20
   4   6   1    8.40    1.30
   5  -6   1    0.30    0.70
   5  -6   1   -1.60    1.20
  -5  -6  -1    0.50    1.60
  -5   6  -1    0.00    0.60
  -5   6  -1    0.00    1.50
   5   6   1    0.10    0.80
   5   6   1   -0.20    1.00
   6  -6   1    1.60    1.10
  -6  -6  -1    0.60    1.20
   6  -6   1    1.50    1.30
   6   6   1    2.00    1.30
  -6   6  -1    1.70    0.70
  -6   6  -1    3.30    1.90
   6   6   1    0.70    1.00
  -7  -6  -1    6.20    1.50
   7  -6   1    4.80    1.40
   7  -6   1    2.70    1.50
  -7   6  -1    4.10    2.20
   7   6   1    3.90    1.30
   7   6   1    2.10    1.50
   8  -6   1   84.99    5.60
  -8  -6  -1   80.59    5.40
   8  -6   1   89.59    5.50
  -8  -6  -1   85.59    5.70
  -8   6  -1   86.59    6.30
   8   6   1   86.79    5.90
   9  -6   1    8.50    1.70
  -9  -6  -1    7.50    1.60
   9  -6   1    9.90    1.70
  -9   6  -1    3.10    4.40
   9   6   1    8.20    2.10
  10  -6   1    7.80    1.90
  10  -6   1    8.30    2.10
 -10  -6  -1    8.50    1.50
 -10  -6  -1    8.60    2.10
  10   6   1   10.10    2.30
 -10   6  -1    7.30    2.70
 -11  -6  -1   51.39    3.40
  11  -6   1   42.60    3.70
 -11  -6  -1   37.40    3.80
  11  -6   1   39.90    3.30
  11   6   1   42.30    3.90
 -11   6  -1   40.10    4.40
 -12  -6  -1   72.79    5.50
  12  -6   1   72.39    5.50
  12  -6   1   65.19    4.80
  12   6   1   68.99    5.40
 -12   6  -1   70.29    5.90
  13  -6   1    4.50    2.20
 -13  -6  -1    0.50    2.30
  13  -6   1    3.90    1.50
  13   6   1    0.40    1.90
 -13   6  -1    1.90    2.80
  14  -6   1    3.50    2.50
 -14  -6  -1   -1.30    2.50
  14   6   1    1.10    2.10
 -14   6  -1    3.90    3.00
  15  -6   1   54.69    4.90
  15  -6   1   67.19    6.30
 -15  -6  -1   42.00    5.20
 -15   6  -1   44.10    5.50
  15   6   1   48.20    4.80
 -16   7   1    5.40    3.30
  15  -7  -1   17.30    2.60
  15  -7  -1   15.90    3.60
 -15  -7   1    6.20    3.30
 -15   7   1   10.50    3.50
  15   7  -1    9.50    2.70
  14  -7  -1   22.60    3.30
 -14  -7   1   18.40    3.50
  14  -7  -1   23.80    2.90
  14   7  -1   16.40    3.10
 -14   7   1   13.80    3.70
  13  -7  -1   37.40    3.10
  13  -7  -1   30.50    3.60
 -13  -7   1   24.70    3.70
  13   7  -1   31.00    3.50
 -13   7   1   29.80    4.50
  12  -7  -1   58.59    4.70
  12  -7  -1   57.89    4.30
 -12  -7   1   66.19    5.00
  12   7  -1   56.69    4.70
 -12   7   1   63.39    5.50
 -11  -7   1    2.80    1.40
 -11  -7   1    0.60    1.80
  11  -7  -1    0.40    1.50
  11   7  -1    1.00    1.60
 -11   7   1    2.00    2.40
  10  -7  -1    0.40    1.30
  10  -7  -1    2.70    1.30
 -10  -7   1    2.70    1.40
 -10  -7   1    2.70    1.70
  10   7  -1    1.10    1.60
 -10   7   1    1.70    2.30
  -9  -7   1   29.70    2.80
   9  -7  -1   25.90    2.40
  -9  -7   1   23.60    2.40
   9  -7  -1   26.50    2.50
  -9   7   1   30.20    3.60
   9   7  -1   27.80    2.80
   9   7  -1   25.70    2.30
  -8  -7   1  116.69    7.10
   8  -7  -1  113.69    6.90
  -8  -7   1  108.59    6.80
   8  -7  -1  111.99    6.80
   8   7  -1  110.29    7.10
  -8   7   1  118.69    7.60
   8   7  -1   97.19    6.80
  -7  -7   1   48.30    3.30
   7  -7  -1   47.20    3.20
   7  -7  -1   44.00    3.40
  -7   7   1   47.60    4.20
   7   7  -1   50.99    3.50
   7   7  -1   45.70    3.10
   7   7  -1   44.70    3.30
   6  -7  -1  545.05   28.80
  -6  -7   1  496.05   28.70
   6  -7  -1  494.95   28.80
   6   7  -1  495.05   28.90
  -6   7   1  515.35   29.30
   6   7  -1  455.75   28.70
   6   7  -1  497.05   29.00
   5  -7  -1    1.30    1.10
  -5  -7   1    1.90    0.90
   5  -7  -1    2.30    0.80
  -5   7   1    2.90    1.60
   5   7  -1    1.80    0.90
  -5   7   1    1.50    1.00
   5   7  -1    1.60    1.00
   5   7  -1    1.40    0.70
   4  -7  -1  893.51   48.30
   4  -7  -1  877.81   48.40
  -4   7   1  879.91   48.40
  -4   7   1  896.61   48.70
   4   7  -1  779.62   48.30
   4   7  -1  812.82   48.50
   4   7  -1  823.12   48.50
   4   7  -1  866.81   48.60
  -4   7   1  771.02   48.30
   3  -7  -1   28.70    2.30
  -3  -7   1   31.60    2.20
   3   7  -1   30.00    2.10
  -3   7   1   27.70    1.90
   3   7  -1   31.30    2.50
  -3   7   1   32.60    2.40
  -3   7   1   30.20    2.30
   3   7  -1   30.10    2.40
  -3   7   1   27.30    2.90
   2  -7  -1  639.54   36.10
  -2  -7   1  625.44   36.10
  -2  -7   1  633.24   36.10
  -2   7   1  650.63   36.40
   2   7  -1  642.34   36.10
   2   7  -1  649.93   36.30
  -2   7   1  618.04   36.10
  -2   7   1  567.24   36.00
  -2   7   1  641.54   36.20
   2   7  -1  634.74   36.40
  -1  -7   1   64.19    4.30
   1  -7  -1   66.89    4.30
  -1  -7   1   63.99    4.10
   1   7  -1   72.59    4.40
  -1   7   1   70.69    4.60
  -1   7   1   70.89    4.40
   1   7  -1   68.89    4.50
   1   7  -1   69.99    4.00
   0  -7   1   93.09    5.50
   0  -7  -1   93.19    5.30
   0  -7  -1   88.99    5.30
   0  -7  -1   85.19    5.50
   0   7   1   84.49    5.30
   0   7   1   85.49    5.30
   0   7  -1   90.19    5.40
   0   7  -1   87.19    5.60
   0   7   1   89.19    5.70
   1  -7   1   47.70    3.30
  -1  -7  -1   48.50    3.10
  -1  -7  -1   46.60    3.30
  -1  -7  -1   48.30    3.10
   1   7   1   47.00    3.10
   1   7   1   48.80    3.10
  -1   7  -1   46.20    3.50
  -1   7  -1   53.59    3.20
   1   7   1   49.60    3.50
  -2  -7  -1   18.40    1.80
   2  -7   1   21.80    2.00
  -2  -7  -1   24.40    1.70
   2   7   1   17.90    1.70
   2   7   1   19.80    1.90
  -2   7  -1   18.80    1.60
  -2   7  -1   19.70    2.10
   3  -7   1   13.30    1.80
   3  -7   1   13.40    1.00
  -3   7  -1   16.00    3.20
  -3   7  -1   15.20    1.30
   3   7   1   11.50    1.50
  -3   7  -1   11.30    1.20
   3   7   1   11.80    1.40
   4  -7   1   17.60    1.40
   4  -7   1   14.80    2.00
  -4  -7  -1   16.60    1.60
  -4   7  -1   17.30    1.50
   4   7   1   15.80    1.80
   4   7   1   17.10    1.80
  -4   7  -1   17.00    1.60
  -4   7  -1   17.10    2.20
  -5  -7  -1    5.80    1.20
   5  -7   1    6.60    1.50
   5  -7   1    6.90    1.10
   5   7   1    6.60    1.30
   5   7   1    6.90    1.50
  -5   7  -1    4.50    1.80
  -5   7  -1    6.30    1.00
   6  -7   1   -1.30    1.40
  -6  -7  -1    1.20    1.30
   6  -7   1    0.00    0.90
  -6   7  -1    1.10    0.80
  -6   7  -1    2.50    1.90
   6   7   1    0.60    1.30
   6   7   1    0.00    1.00
   7  -7   1  129.39    8.20
   7  -7   1  133.89    8.20
  -7  -7  -1  127.39    8.10
   7   7   1  137.49    8.30
  -7   7  -1  135.39    8.80
   7   7   1  138.09    8.50
   8  -7   1    1.70    1.30
  -8  -7  -1    1.20    1.40
  -8  -7  -1    0.00    1.50
   8  -7   1    1.90    1.50
   8   7   1    0.70    1.50
  -8   7  -1    0.10    2.30
  -9  -7  -1   32.20    2.90
  -9  -7  -1   36.40    3.20
   9  -7   1   38.00    3.00
   9  -7   1   35.40    3.00
  -9   7  -1   36.40    3.90
 -10  -7  -1  162.88   10.60
 -10  -7  -1  167.48   10.20
  10  -7   1  171.78   10.30
  10  -7   1  173.78   10.50
  10   7   1  173.78   10.90
 -10   7  -1  172.18   11.10
  11  -7   1   11.60    2.30
 -11  -7  -1   14.90    2.20
 -11  -7  -1   10.40    2.40
  11  -7   1   10.10    1.90
 -11   7  -1    8.40    3.10
  11   7   1   10.50    2.30
  12  -7   1   61.19    4.40
  12  -7   1   53.19    4.80
 -12  -7  -1   56.09    4.90
  12   7   1   59.39    4.90
 -12   7  -1   61.59    5.60
  13  -7   1    1.70    1.70
 -13  -7  -1   -2.70    2.60
  13  -7   1    4.00    2.40
 -13   7  -1    0.90    3.20
  13   7   1    0.90    2.00
  14  -7   1  107.39    7.50
 -14  -7  -1   98.69    7.70
  14  -7   1  117.29    7.00
  14   7   1  104.29    7.70
 -14   7  -1   93.19    8.10
 -15  -7  -1    5.40    3.10
  15  -7   1   10.50    3.00
  15   7   1    5.40    2.40
 -15   7  -1    2.80    3.30
 -16   8   1    0.90    3.20
  16   8  -1    9.30    2.40
 -15  -8   1    2.90    2.90
  15  -8  -1   14.50    3.10
  15  -8  -1    6.20    2.10
 -15   8   1    6.80    3.40
  15   8  -1    3.00    2.20
 -14  -8   1    6.00    2.80
  14  -8  -1    9.80    2.20
  14  -8  -1   14.20    2.80
  14   8  -1    7.90    2.50
 -14   8   1    8.40    3.20
  13  -8  -1   14.50    2.20
  13  -8  -1   16.60    2.80
 -13  -8   1   15.70    3.00
  13   8  -1   12.40    2.60
 -13   8   1   13.40    3.40
  12  -8  -1   72.59    5.50
 -12  -8   1   76.39    5.80
 -12  -8   1   88.09    5.20
  12  -8  -1   75.09    5.20
  12   8  -1   72.39    5.70
 -12   8   1   70.39    6.30
 -11  -8   1    0.40    1.80
  11  -8  -1    1.50    1.90
 -11  -8   1    3.90    1.60
  11  -8  -1    1.60    1.50
 -11   8   1    0.20    2.40
  11   8  -1    2.10    1.80
  10  -8  -1    1.00    1.30
  10  -8  -1   -1.00    1.40
 -10  -8   1    0.00    1.50
 -10  -8   1    1.30    1.40
  10   8  -1    1.90    1.50
 -10   8   1    0.50    2.20
   9  -8  -1   21.70    2.80
   9  -8  -1   22.20    2.10
  -9  -8   1   19.20    2.30
  -9  -8   1   21.40    3.20
  -9   8   1   21.60    3.30
   9   8  -1   19.80    2.40
   8  -8  -1   23.70    2.10
  -8  -8   1   19.40    2.20
   8  -8  -1   21.40    2.40
  -8   8   1   25.10    3.50
   8   8  -1   21.60    2.20
   8   8  -1   26.80    2.50
  -7  -8   1  122.99    7.40
   7  -8  -1  124.59    7.50
   7  -8  -1  124.69    7.40
   7   8  -1  121.49    7.50
   7   8  -1  117.89    7.60
   7   8  -1  109.29    7.30
  -7   8   1  130.39    8.20
   6  -8  -1    9.40    1.30
   6  -8  -1    9.40    1.70
  -6  -8   1   12.40    1.60
   6   8  -1    9.60    1.60
  -6   8   1   13.20    2.60
   6   8  -1   11.90    1.70
   6   8  -1    8.20    1.30
   5  -8  -1  788.82   42.20
   5  -8  -1  738.43   42.30
  -5  -8   1  734.83   42.20
   5   8  -1  724.63   42.50
  -5   8   1  745.13   42.70
  -5   8   1  773.52   42.30
   5   8  -1  732.03   42.40
   5   8  -1  658.83   42.20
  -4  -8   1    0.80    1.00
   4  -8  -1    0.80    1.10
  -4   8   1   -0.10    1.40
  -4   8   1    1.00    1.10
   4   8  -1    1.60    1.40
  -4   8   1    0.60    1.50
   4   8  -1    1.40    1.10
  -4   8   1    0.90    0.60
   3  -8  -1  327.57   18.70
  -3  -8   1  308.37   18.70
  -3   8   1  322.17   18.70
  -3   8   1  308.87   18.60
   3   8  -1  326.57   18.70
  -3   8   1  327.07   19.10
  -3   8   1  334.57   18.90
   3   8  -1  329.67   19.00
   3   8  -1  327.87   19.00
  -2  -8   1   19.90    1.80
  -2  -8   1   19.90    1.50
   2  -8  -1   19.20    1.80
  -2   8   1   18.90    2.30
  -2   8   1   19.90    2.00
   2   8  -1   19.70    1.40
   2   8  -1   18.40    2.00
   2   8  -1   20.00    2.30
  -1  -8   1   29.10    2.00
  -1  -8   1   32.20    2.40
   1  -8  -1   29.70    2.30
   1   8  -1   28.70    1.80
   1   8  -1   31.40    2.60
  -1   8   1   29.80    2.50
  -1   8   1   29.30    2.70
   1   8  -1   28.70    2.50
   0  -8  -1  157.98   10.00
   0  -8  -1  168.78    9.90
   0  -8   1  173.48   10.00
   0  -8  -1  175.18    9.80
   0   8  -1  171.38   10.00
   0   8   1  162.08    9.80
   0   8  -1  165.88   10.20
   0   8   1  169.28   10.30
  -1  -8  -1   20.40    1.90
   1  -8   1   21.80    2.10
  -1  -8  -1   18.40    2.00
  -1   8  -1   18.50    2.20
   1   8   1   21.90    2.00
  -1   8  -1   26.40    1.90
   1   8   1   21.40    1.70
  -2  -8  -1  163.28   10.20
  -2  -8  -1  163.58    9.90
   2  -8   1  170.58   10.10
  -2  -8  -1  171.98    9.90
  -2  -8  -1  176.08    9.90
   2   8   1  173.18   10.00
   2   8   1  166.58   10.30
  -2   8  -1  167.08   10.00
   3  -8   1   26.50    2.50
   3  -8   1   27.20    1.70
  -3  -8  -1   25.90    2.10
  -3   8  -1   23.40    2.70
  -3   8  -1   27.90    2.00
  -3   8  -1   24.80    1.90
   3   8   1   26.40    2.40
   4  -8   1    1.90    1.40
  -4  -8  -1    3.00    1.10
   4  -8   1    2.30    0.70
  -4   8  -1    2.20    1.00
  -4   8  -1    2.10    1.70
  -4   8  -1    1.80    0.90
   4   8   1    2.70    1.20
   5  -8   1   14.40    2.00
  -5  -8  -1   12.20    1.70
   5  -8   1   14.70    1.40
  -5   8  -1   16.10    1.50
   5   8   1   12.00    1.80
   5   8   1   13.30    1.80
  -5   8  -1   13.50    2.40
   6  -8   1   11.10    1.90
  -6  -8  -1   11.00    1.70
   6  -8   1   10.20    1.40
  -6   8  -1   11.50    1.40
  -6   8  -1   10.60    2.50
   6   8   1   11.30    1.80
   6   8   1   11.00    2.00
  -7  -8  -1    0.50    1.40
   7  -8   1    2.20    1.10
   7  -8   1    0.90    1.60
  -7   8  -1    1.90    2.30
   7   8   1    0.70    1.20
  -8  -8  -1   13.60    2.00
   8  -8   1   11.90    1.90
   8  -8   1   11.40    1.70
  -8   8  -1   10.40    2.80
   8   8   1   12.50    2.20
   8   8   1   11.60    1.80
  -9  -8  -1   38.30    3.30
   9  -8   1   43.70    3.70
   9  -8   1   41.40    3.20
  -9  -8  -1   40.50    3.50
  -9   8  -1   43.10    4.30
   9   8   1   40.40    3.60
  10  -8   1   73.69    5.10
 -10  -8  -1   68.69    5.20
  10  -8   1   76.59    5.00
 -10  -8  -1   73.49    5.00
 -10   8  -1   71.79    6.00
  10   8   1   73.59    5.40
  11  -8   1    8.70    2.00
 -11  -8  -1   12.20    1.90
  11  -8   1   11.20    2.30
 -11  -8  -1    7.50    2.20
 -11   8  -1    7.60    3.00
  11   8   1    9.60    2.30
  12  -8   1    1.60    2.00
 -12  -8  -1   -0.80    2.10
  12  -8   1    0.90    1.60
 -12   8  -1    5.30    2.90
  13  -8   1   65.79    5.20
 -13  -8  -1   61.39    5.60
  13  -8   1   70.69    4.90
 -13   8  -1   52.19    6.20
 -14  -8  -1   26.80    4.00
  14   8   1   26.40    3.80
 -14   8  -1   25.60    4.70
 -15  -8  -1   29.20    4.60
  15   8   1   26.20    3.80
 -15   8  -1   28.40    4.90
 -16  -9   1    1.50    3.30
 -16   9   1    3.60    3.30
  16   9  -1    6.40    2.50
 -15  -9   1    9.20    3.30
 -15   9   1   10.40    3.70
  15   9  -1   15.60    3.10
  14  -9  -1    5.40    1.90
  14  -9  -1   11.40    2.70
 -14  -9   1    1.90    2.80
  14   9  -1    2.20    2.00
 -14   9   1    3.30    3.20
 -13  -9   1    3.90    2.50
  13  -9  -1    6.00    1.80
  13  -9  -1   10.50    2.50
  13   9  -1    4.00    2.10
 -13   9   1   -0.40    4.70
  12  -9  -1    2.80    1.70
 -12  -9   1    8.70    1.90
 -12  -9   1    2.10    2.20
  12  -9  -1    4.40    2.00
 -12   9   1    3.70    2.80
  12   9  -1    2.70    1.90
  11  -9  -1   29.70    2.90
  11  -9  -1   31.20    3.10
 -11  -9   1   33.40    3.30
 -11  -9   1   33.00    3.10
 -11   9   1   29.20    4.20
  11   9  -1   30.40    3.30
  10  -9  -1    1.40    1.30
  10  -9  -1    3.60    1.50
 -10  -9   1    2.20    1.70
 -10  -9   1    3.60    1.60
  10   9  -1   -1.00    1.40
 -10   9   1   -0.20    2.40
   9  -9  -1   23.60    2.20
   9  -9  -1   21.10    2.40
  -9  -9   1   24.50    2.70
  -9  -9   1   22.70    2.40
   9   9  -1   22.20    2.50
  -9   9   1   23.00    3.50
   8  -9  -1   -0.40    1.50
  -8  -9   1    2.20    1.40
   8  -9  -1    0.80    1.10
  -8   9   1    0.70    2.40
   8   9  -1    1.10    1.40
   8   9  -1   -0.10    1.30
   7  -9  -1  139.89    7.90
   7  -9  -1  134.09    8.00
  -7  -9   1  132.29    7.90
   7   9  -1  112.49    7.80
  -7   9   1  133.69    8.80
   7   9  -1  128.79    8.10
   7   9  -1  131.49    8.10
   6  -9  -1    2.90    1.00
   6  -9  -1    1.80    1.50
  -6  -9   1    1.20    1.30
  -6   9   1    0.00    2.10
   6   9  -1    2.60    1.00
  -6   9   1    3.10    1.50
   6   9  -1    2.20    1.10
   6   9  -1    2.80    1.40
  -5  -9   1   30.00    2.30
   5  -9  -1   24.50    2.50
  -5  -9   1   30.10    2.30
  -5   9   1   28.90    2.40
   5   9  -1   25.30    2.20
  -5   9   1   20.40    3.20
   5   9  -1   25.30    2.40
  -4  -9   1    3.00    1.20
   4  -9  -1    3.20    1.40
  -4   9   1    2.90    1.30
  -4   9   1    5.30    2.00
   4   9  -1    3.50    1.70
  -4   9   1    1.90    1.50
   4   9  -1    3.60    1.00
  -4   9   1    4.10    0.80
   4   9  -1    3.30    1.30
   3  -9  -1  141.79    8.30
  -3  -9   1  133.49    8.20
  -3   9   1  129.59    8.00
  -3   9   1  143.99    8.40
   3   9  -1  140.09    8.10
  -3   9   1  133.79    8.70
  -3   9   1  133.69    8.20
   3   9  -1  144.89    8.60
   3   9  -1  137.39    8.50
  -2  -9   1    7.50    1.40
  -2  -9   1    7.70    1.10
   2  -9  -1    5.00    1.30
   2   9  -1    6.20    0.80
   2   9  -1    5.30    1.50
   2   9  -1    6.10    1.60
  -2   9   1    8.40    1.90
  -1  -9   1  145.99    8.70
   1  -9  -1  143.59    8.60
  -1   9   1  142.39    9.00
  -1   9   1  144.29    8.90
   1   9  -1  146.79    8.80
   1   9  -1  144.59    9.00
   0  -9   1   50.09    4.30
   0  -9  -1   41.70    2.90
   0  -9  -1   42.90    2.80
   0  -9  -1   37.50    3.10
   0   9   1   41.20    3.30
   0   9  -1   40.60    3.40
   0   9   1   39.30    2.60
   0   9  -1   42.40    3.00
  -1  -9  -1   77.09    4.50
  -1  -9  -1   72.09    4.50
  -1  -9  -1   67.59    4.70
   1  -9   1   73.99    4.70
   1   9   1   67.99    4.40
   1   9   1   68.69    4.90
  -1   9  -1   73.19    5.00
  -1   9  -1   70.29    4.60
  -2  -9  -1   53.29    3.60
  -2  -9  -1   55.99    3.60
   2  -9   1   54.39    3.90
  -2   9  -1   54.59    4.10
  -2   9  -1   57.39    3.70
   2   9   1   55.09    4.00
   2   9   1   53.69    3.60
   3  -9   1  391.06   22.60
  -3  -9  -1  389.86   22.50
  -3   9  -1  400.36   22.60
   3   9   1  376.56   22.80
  -3   9  -1  376.56   22.90
   3   9   1  399.36   22.60
   4  -9   1    1.40    1.60
   4  -9   1    2.40    0.60
  -4  -9  -1    1.70    1.20
   4   9   1    2.20    1.30
  -4   9  -1    1.20    1.00
   4   9   1    1.80    1.30
  -4   9  -1    0.50    1.00
  -4   9  -1    0.20    1.90
   5  -9   1   19.40    1.60
   5  -9   1   16.00    2.50
  -5  -9  -1   19.10    2.00
   5   9   1   19.70    2.20
   5   9   1   20.60    2.20
  -5   9  -1   19.80    1.90
  -5   9  -1   18.90    3.00
   6  -9   1    3.80    1.80
   6  -9   1    6.10    1.10
  -6  -9  -1    6.80    1.60
  -6   9  -1    4.50    2.40
  -6   9  -1    5.40    1.40
   6   9   1    6.50    1.60
   6   9   1    5.80    1.60
   7  -9   1   23.60    2.00
   7  -9   1   20.50    2.60
  -7  -9  -1   18.90    2.50
   7   9   1   22.20    2.60
   7   9   1   22.20    2.30
  -7   9  -1   23.70    3.50
  -7   9  -1   24.70    2.50
   8  -9   1    9.60    2.10
  -8  -9  -1   14.40    2.00
   8  -9   1   10.00    1.70
   8   9   1   15.10    2.50
   8   9   1   11.30    2.20
   9  -9   1   13.40    1.90
   9  -9   1   14.60    2.10
  -9  -9  -1   16.40    2.40
  -9  -9  -1   14.00    2.30
   9   9   1   15.90    2.40
  -9   9  -1   15.50    3.20
  10  -9   1   12.70    2.10
 -10  -9  -1   10.30    2.00
 -10  -9  -1   12.40    2.30
  10  -9   1   11.80    2.10
  10   9   1   12.00    2.50
 -10   9  -1    7.50    3.10
  11  -9   1   29.10    3.30
 -11  -9  -1   39.70    3.30
 -11  -9  -1   29.40    3.30
  11  -9   1   32.70    3.10
  11   9   1   28.10    3.30
 -11   9  -1   29.90    4.50
  12  -9   1    9.40    2.10
  12  -9   1   15.90    2.80
 -12  -9  -1   10.70    2.70
 -12   9  -1    5.70    3.10
  12   9   1   11.10    2.80
  13  -9   1   11.50    2.30
 -13  -9  -1    9.90    2.90
 -13   9  -1   12.90    3.70
  13   9   1   14.10    3.00
  14  -9   1   21.60    3.30
 -15  -9  -1   20.60    4.00
 -15   9  -1   20.20    4.50
  15   9   1   25.90    3.80
 -15 -10   1    2.00    2.90
  15 -10  -1    6.20    2.20
 -15  10   1    6.40    3.50
  15  10  -1    4.40    2.30
 -14 -10   1    0.20    2.60
  14 -10  -1    3.50    1.90
  14  10  -1    1.90    2.20
 -14  10   1    2.50    3.40
  13 -10  -1   60.79    4.70
 -13 -10   1   56.09    7.20
  13 -10  -1   57.29    4.40
  13  10  -1   55.29    5.40
 -13  10   1   48.70    5.70
 -12 -10   1    4.60    2.30
  12 -10  -1    7.20    2.00
 -12 -10   1   11.60    2.20
  12 -10  -1    8.40    2.10
 -12  10   1    5.40    3.20
  12  10  -1    5.50    2.20
 -11 -10   1    4.30    2.00
  11 -10  -1    3.50    1.70
  11 -10  -1    2.20    1.60
 -11 -10   1    2.30    1.80
  11  10  -1    4.60    1.90
 -11  10   1    1.10    2.80
 -10 -10   1    2.00    1.60
 -10 -10   1    1.30    1.80
  10 -10  -1    1.00    1.60
  10 -10  -1    2.60    1.40
  10  10  -1    2.60    1.80
 -10  10   1   -0.50    2.50
  -9 -10   1    2.60    1.50
   9 -10  -1    2.80    1.20
   9 -10  -1    2.30    1.50
   9  10  -1    0.80    1.30
  -9  10   1    1.20    2.40
  -8 -10   1  133.09    8.40
   8 -10  -1  136.19    8.30
   8 -10  -1  138.69    8.70
  -8  10   1  143.09    9.60
   8  10  -1  141.19    8.70
   8  10  -1  133.99    8.60
   7 -10  -1  100.89    6.60
   7 -10  -1  123.79    7.20
  -7 -10   1  104.09    6.50
  -7  10   1  105.59    7.50
   7  10  -1   99.69    6.70
   7  10  -1  100.89    6.70
  -7  10   1   97.69    6.70
   6 -10  -1    1.20    0.90
  -6 -10   1    0.60    1.30
  -6 -10   1    2.30    1.40
   6 -10  -1   -1.70    1.50
   6  10  -1    2.30    1.10
   6  10  -1    0.00    1.40
  -6  10   1   -0.90    2.30
   5 -10  -1  314.77   18.50
  -5 -10   1  321.57   18.40
  -5 -10   1  322.27   18.40
  -5  10   1  322.07   19.20
   5  10  -1  312.97   18.80
  -5  10   1  292.07   18.40
  -5  10   1  326.77   18.60
  -5  10   1  325.67   18.70
  -4 -10   1   17.00    2.00
  -4 -10   1   19.60    2.10
   4 -10  -1   17.50    2.20
  -4  10   1   17.50    2.00
  -4  10   1   21.30    3.10
  -4  10   1   16.40    2.40
   4  10  -1   18.70    1.60
  -4  10   1   19.70    2.30
   4  10  -1   18.60    2.20
   3 -10  -1  169.08    9.90
  -3 -10   1  166.88    9.90
   3  10  -1  161.98    9.80
   3  10  -1  166.48   10.20
  -3  10   1  167.68   10.50
   3  10  -1  159.58   10.20
  -3  10   1  171.48   10.10
   2 -10  -1   -0.60    1.30
  -2 -10   1    0.80    0.80
   2  10  -1    0.70    1.40
  -2  10   1    1.20    1.50
   2  10  -1    1.90    1.40
  -2  10   1    0.60    1.70
   2  10  -1    0.20    0.50
  -1 -10   1   59.79    4.10
   1 -10  -1   61.79    4.10
  -1  10   1   58.69    4.30
   1  10  -1   60.09    4.40
  -1  10   1   58.59    4.50
   1  10  -1   63.19    4.20
   0 -10  -1   68.99    4.30
   0 -10  -1   67.99    4.50
   0 -10   1   70.39    4.60
   0 -10  -1   69.49    4.40
   0  10   1   63.69    4.80
   0  10  -1   66.29    4.90
   0  10  -1   68.79    4.60
  -1 -10  -1   55.79    3.70
   1 -10   1   52.79    3.90
  -1 -10  -1   49.99    3.90
  -1 -10  -1   54.39    3.60
   1  10   1   53.89    3.50
  -1  10  -1   57.89    3.80
  -1  10  -1   53.49    4.20
   1  10   1   59.79    4.20
   2 -10   1   56.59    4.20
  -2 -10  -1   55.89    3.80
  -2 -10  -1   55.39    3.90
   2  10   1   60.19    3.80
  -2  10  -1   53.09    4.40
  -2  10  -1   65.29    4.00
   2  10   1   59.39    4.30
   3 -10   1   36.70    3.20
  -3 -10  -1   38.20    2.80
  -3  10  -1   37.20    3.50
   3  10   1   37.10    2.80
  -3  10  -1   39.00    2.90
   3  10   1   37.50    3.20
  -4 -10  -1    2.50    1.30
   4 -10   1    1.90    1.80
   4  10   1    3.40    1.50
  -4  10  -1    3.90    2.20
  -4  10  -1    3.20    1.60
  -4  10  -1    4.50    1.30
   5 -10   1   16.70    1.50
  -5 -10  -1   16.10    2.00
   5 -10   1   20.30    2.50
   5  10   1   16.80    2.20
  -5  10  -1   15.80    1.80
  -5  10  -1   19.40    3.10
  -5  10  -1   20.40    2.00
   5  10   1   17.30    2.00
   6 -10   1   18.70    2.40
  -6 -10  -1   15.70    2.20
   6 -10   1   17.20    1.60
   6  10   1   14.90    2.20
  -6  10  -1   18.90    3.30
   6  10   1   18.40    2.20
  -6  10  -1   20.20    2.10
  -7 -10  -1    7.40    1.70
   7 -10   1    6.20    1.20
   7 -10   1    4.40    1.90
  -7  10  -1    7.40    1.50
   7  10   1    5.40    1.50
   7  10   1    8.40    1.90
  -7  10  -1    4.80    2.60
   8 -10   1    5.50    1.80
   8 -10   1    5.10    1.20
  -8 -10  -1    4.50    1.60
  -8  10  -1    8.00    2.80
   8  10   1    3.80    1.40
   8  10   1    6.10    1.80
   9 -10   1   -0.30    1.60
   9 -10   1    1.40    1.20
  -9 -10  -1    2.80    1.70
   9  10   1    0.50    1.50
  -9  10  -1   -0.70    2.50
   9  10   1    1.60    1.40
  10 -10   1   13.70    2.30
 -10 -10  -1   19.20    2.50
 -10 -10  -1   18.00    2.60
  10 -10   1   16.40    2.40
  10  10   1   17.10    2.90
 -10  10  -1   19.20    3.70
 -11 -10  -1   49.00    3.90
 -11 -10  -1   36.40    3.80
  11 -10   1   44.30    4.20
  11 -10   1   38.40    3.60
  11  10   1   44.50    4.00
 -11  10  -1   38.70    4.90
  12 -10   1   57.89    4.50
 -12 -10  -1   64.49    4.50
 -12 -10  -1   50.29    4.80
  12 -10   1   59.29    4.50
  12  10   1   54.59    4.90
 -12  10  -1   50.49    5.70
  13 -10   1   17.00    3.20
 -13  10  -1    7.90    3.60
  13  10   1    8.70    2.80
  14 -10   1   36.40    3.60
 -15 -10  -1   48.90    5.30
  15  10   1   53.99    5.20
 -15  10  -1   42.30    5.70
  15 -11  -1    7.00    2.10
 -15 -11   1    6.20    3.40
 -15  11   1    8.80    3.90
  15  11  -1    3.40    2.10
  14 -11  -1   28.70    3.30
  13 -11  -1   23.80    3.10
 -13 -11   1   23.50    3.80
  13 -11  -1   28.60    3.20
  13  11  -1   23.70    5.10
 -13  11   1   27.10    4.80
 -12 -11   1   28.60    3.10
  12 -11  -1   22.40    2.80
  12 -11  -1   19.90    2.90
 -12 -11   1   20.40    3.20
 -12  11   1   18.10    4.00
  12  11  -1   23.40    3.30
 -11 -11   1    1.80    1.90
  11 -11  -1    2.30    1.80
  11 -11  -1    3.90    1.70
 -11 -11   1    3.50    3.00
  11  11  -1    2.20    1.80
 -11  11   1   -1.90    2.70
  10 -11  -1   26.80    2.90
 -10 -11   1   23.50    2.90
 -10 -11   1   32.00    3.20
  10 -11  -1   29.40    2.70
  10  11  -1   27.50    3.00
 -10  11   1   27.30    4.20
   9 -11  -1   33.20    3.20
   9 -11  -1   37.90    2.90
  -9 -11   1   38.20    3.10
   9  11  -1   35.00    3.10
   9  11  -1   33.60    3.20
  -9  11   1   35.90    4.50
   8 -11  -1   56.09    4.20
  -8 -11   1   52.59    4.00
   8 -11  -1   60.59    3.90
   8  11  -1   58.09    4.30
   8  11  -1   58.79    4.30
  -8  11   1   57.59    5.30
   7 -11  -1   15.70    2.50
  -7 -11   1   19.40    2.30
   7  11  -1   17.20    2.20
  -7  11   1   15.80    3.50
   7  11  -1   14.20    2.10
  -7  11   1   19.40    2.40
  -6 -11   1   60.69    4.20
   6 -11  -1   59.69    4.40
  -6 -11   1   58.59    4.10
  -6  11   1   64.69    4.60
  -6  11   1   65.19    4.80
   6  11  -1   63.29    4.50
   6  11  -1   56.59    4.30
  -6  11   1   61.39    5.40
  -5 -11   1   13.80    1.90
  -5 -11   1   13.40    1.90
   5 -11  -1   11.20    2.00
  -5  11   1   16.10    2.40
   5  11  -1   13.40    2.20
  -5  11   1   12.20    3.10
  -5  11   1   15.60    2.30
   5  11  -1   14.40    1.60
  -5  11   1   12.40    1.40
   4 -11  -1  872.61   49.90
  -4 -11   1  848.82   49.80
  -4 -11   1  862.81   49.80
   4  11  -1  880.51   50.19
  -4  11   1  872.21   50.39
  -4  11   1  890.41   49.99
   4  11  -1  852.21   49.80
   3 -11  -1   29.40    2.80
  -3 -11   1   29.40    2.80
  -3  11   1   30.30    3.50
   3  11  -1   30.60    2.20
   3  11  -1   30.40    3.00
  -3  11   1   32.80    3.00
   3  11  -1   29.10    3.00
  -2 -11   1  190.78   11.00
   2 -11  -1  182.78   11.00
  -2 -11   1  172.28   10.80
  -2  11   1  183.38   11.20
  -2  11   1  180.88   11.50
   2  11  -1  184.68   11.20
   2  11  -1  192.78   11.40
   2  11  -1  183.18   10.70
  -1 -11   1   11.10    2.00
   1 -11  -1   12.30    1.90
  -1  11   1   12.90    2.50
   1  11  -1   13.90    2.30
   1  11  -1   15.80    2.10
   0 -11  -1   12.80    1.90
   0 -11   1   13.30    2.10
   0 -11  -1   11.10    1.70
   0  11  -1   14.00    2.40
   0  11  -1   12.40    2.00
   0  11   1   11.70    2.30
  -1 -11  -1    2.90    1.80
  -1 -11  -1    4.00    1.20
   1 -11   1    2.10    1.80
  -1 -11  -1    1.20    1.80
  -1  11  -1    3.20    1.40
   1  11   1    3.40    1.70
   1  11   1    2.30    0.80
  -2 -11  -1    1.30    1.20
   2 -11   1   -0.90    1.70
  -2 -11  -1    0.80    1.40
  -2  11  -1   -0.60    1.80
   2  11   1    0.30    1.60
  -2  11  -1    1.60    1.50
   2  11   1   -0.10    0.80
  -3 -11  -1    9.40    1.60
   3 -11   1    7.30    2.10
  -3 -11  -1   11.80    1.70
   3  11   1    9.00    1.50
   3  11   1    6.00    1.90
  -3  11  -1    7.50    1.70
  -3  11  -1    7.60    2.50
  -4 -11  -1   72.69    4.70
   4 -11   1   72.89    5.00
   4  11   1   70.69    5.10
  -4  11  -1   64.69    5.50
   4  11   1   68.09    4.70
  -4  11  -1   72.69    4.80
   5 -11   1    4.10    2.00
   5 -11   1    5.80    0.90
  -5 -11  -1    6.40    1.60
  -5  11  -1    6.10    1.40
   5  11   1    5.60    1.70
  -5  11  -1    4.70    2.70
  -5  11  -1    7.00    1.60
  -6 -11  -1   18.10    2.20
   6 -11   1   15.20    1.40
   6 -11   1   16.50    2.40
   6  11   1   13.90    2.10
  -6  11  -1   15.40    2.30
   6  11   1   15.00    2.30
  -6  11  -1   17.30    3.30
  -7 -11  -1   12.20    2.00
   7 -11   1    9.60    2.10
  -7  11  -1   11.70    1.90
  -7  11  -1    7.00    5.00
   7  11   1   12.10    2.20
   7  11   1    8.70    1.90
   8 -11   1   65.29    4.30
  -8 -11  -1   57.49    4.60
   8 -11   1   66.59    4.70
  -8  11  -1   74.79    4.60
   8  11   1   59.59    4.80
   8  11   1   70.99    4.80
  -8  11  -1   65.19    5.80
   9 -11   1    1.30    1.30
   9 -11   1   -1.40    1.70
   9  11   1    2.00    1.60
  -9  11  -1    1.10    2.80
   9  11   1    2.70    1.50
 -10 -11  -1    9.50    2.20
  10 -11   1   12.10    2.10
  10 -11   1    8.60    2.20
 -10 -11  -1    9.20    2.40
 -10  11  -1    7.90    3.30
  10  11   1    9.60    2.40
 -11 -11  -1    6.80    2.10
  11 -11   1   11.00    4.10
  11 -11   1    3.70    1.90
 -11 -11  -1    2.10    2.00
 -11  11  -1    2.20    2.80
  11  11   1    3.10    1.90
  12 -11   1   39.60    3.90
 -12 -11  -1   32.10    4.50
 -12 -11  -1   50.69    4.00
  12 -11   1   41.20    3.70
  12  11   1   36.80    4.20
 -12  11  -1   36.00    8.20
  13 -11   1   19.30    2.80
 -13  11  -1    2.20    3.40
  14 -11   1  117.79    7.60
  14 -11   1  128.09    7.50
 -14 -11  -1  107.59    8.30
 -14  11  -1   86.49    8.70
  14  11   1  110.89    8.10
  14 -12  -1    3.40    2.00
 -14 -12   1   -0.60    2.80
  14  12  -1    2.30    2.30
 -14  12   1   -1.70    3.20
 -13 -12   1    8.80    3.00
  13 -12  -1   10.50    2.40
 -13  12   1   12.10    3.90
  13  12  -1   13.50    2.90
  12 -12  -1    3.60    2.00
 -12 -12   1    4.00    2.20
  12 -12  -1    8.80    2.10
 -12 -12   1    9.50    2.40
  12  12  -1    4.20    2.10
 -12  12   1    0.40    5.70
 -11 -12   1    1.60    2.10
  11 -12  -1    0.70    1.80
 -11 -12   1   -0.10    1.80
  11  12  -1    2.50    2.00
 -11  12   1    0.30    2.90
  10 -12  -1   32.90    3.20
  10 -12  -1   36.30    3.10
 -10 -12   1   29.60    3.20
  10  12  -1   31.60    3.30
  10  12  -1   30.10    3.10
 -10  12   1   27.70    4.60
   9 -12  -1   37.50    3.50
   9 -12  -1   44.90    3.20
   9  12  -1   39.20    3.50
  -9  12   1   42.40    4.90
   9  12  -1   41.70    3.50
  -8 -12   1  117.39    7.30
   8 -12  -1  116.59    7.40
  -8  12   1  113.39    8.40
   8  12  -1  112.49    7.50
   8  12  -1  110.29    7.40
  -8  12   1  125.09    8.00
  -7 -12   1   17.00    2.30
   7 -12  -1   17.90    2.50
  -7  12   1   21.20    3.00
   7  12  -1   18.20    2.20
  -7  12   1   21.90    3.80
  -7  12   1   24.20    3.10
  -6 -12   1  123.29    7.80
  -6 -12   1  127.99    7.90
   6 -12  -1  126.39    8.00
   6  12  -1  124.09    8.20
  -6  12   1  131.39    8.20
  -6  12   1  132.09    8.20
  -6  12   1  127.59    8.90
  -5 -12   1  108.69    6.90
   5 -12  -1  112.29    7.10
  -5 -12   1  110.59    6.90
   5  12  -1  112.79    6.90
  -5  12   1  120.59    7.30
   5  12  -1  112.29    7.40
  -5  12   1  102.39    7.90
  -4 -12   1    9.40    1.80
  -4 -12   1    8.50    1.80
   4 -12  -1    8.50    2.00
  -4  12   1    5.90    2.70
   4  12  -1    7.30    1.20
  -4  12   1    9.30    2.20
   4  12  -1    7.90    2.10
  -3 -12   1   15.80    2.40
   3 -12  -1   16.10    2.30
  -3  12   1   16.70    3.10
   3  12  -1   17.50    2.70
  -3  12   1   20.60    2.70
   3  12  -1   17.30    1.50
   3  12  -1   17.50    2.60
   2 -12  -1   23.00    2.70
  -2 -12   1   25.20    2.80
  -2 -12   1   23.50    2.20
   2  12  -1   24.30    3.00
   2  12  -1   25.70    1.70
   2  12  -1   28.10    3.00
  -2  12   1   21.70    3.30
  -2  12   1   27.50    3.00
   1 -12  -1  166.88   10.00
  -1 -12   1  163.78   10.20
   1 -12  -1  165.18   10.10
   1  12  -1  167.98   10.40
  -1  12   1  168.48   10.70
   1  12  -1  174.68   10.60
   0 -12  -1  458.95   25.70
   0 -12  -1  442.36   25.70
   0 -12   1  447.16   25.80
   0  12   1  427.36   26.20
   0  12  -1  442.76   26.00
   0  12  -1  446.16   26.30
  -1 -12  -1    0.90    1.60
  -1 -12  -1    0.90    2.00
   1 -12   1   -1.00    1.90
  -1 -12  -1    0.70    1.20
  -1  12  -1    0.60    1.70
   1  12   1   -1.60    1.70
   1  12   1    0.50    0.60
  -1  12  -1   -1.30    1.90
   2 -12   1  311.57   18.80
  -2 -12  -1  330.47   18.60
  -2 -12  -1  316.77   18.70
  -2  12  -1  312.67   19.30
   2  12   1  321.47   19.20
  -2  12  -1  331.27   18.90
   2  12   1  313.37   18.60
  -3 -12  -1    3.40    1.60
   3 -12   1    2.30    2.10
  -3 -12  -1    3.60    1.60
  -3  12  -1    1.70    2.50
  -3  12  -1    4.10    1.60
   3  12   1    4.10    1.90
   3  12   1    3.90    1.20
  -4 -12  -1   45.70    3.30
   4 -12   1   42.50    3.70
  -4  12  -1   40.80    4.30
   4  12   1   41.00    3.70
   4  12   1   42.10    3.20
  -4  12  -1   42.00    3.40
   5 -12   1    0.00    1.90
  -5 -12  -1    2.30    1.50
  -5  12  -1    1.30    1.70
   5  12   1    0.50    1.50
  -5  12  -1   -0.60    2.50
   6 -12   1   40.70    2.70
   6 -12   1   43.90    3.90
  -6 -12  -1   36.80    3.30
  -6  12  -1   43.50    3.40
  -6  12  -1   37.50    4.50
   6  12   1   41.20    3.30
   7 -12   1    1.90    1.00
   7 -12   1    1.50    1.80
  -7 -12  -1    1.50    1.60
  -7  12  -1    2.00    2.80
   7  12   1    1.70    1.40
   7  12   1    3.20    1.60
  -7  12  -1    2.70    1.80
   8 -12   1   -0.10    1.80
  -8 -12  -1   -0.90    1.60
   8 -12   1   -0.30    1.10
   8  12   1    0.60    1.40
  -8  12  -1    3.40    2.60
  -8  12  -1   -0.30    1.70
  -9 -12  -1    6.60    2.10
   9 -12   1    8.90    2.10
   9  12   1    7.40    2.10
  -9  12  -1    4.80    3.00
   9  12   1    5.80    1.70
 -10 -12  -1   34.30    3.50
  10 -12   1   35.60    3.50
  10 -12   1   37.50    3.10
  10  12   1   34.70    3.30
 -10  12  -1   29.80    4.80
  10  12   1   32.30    3.50
  11 -12   1    9.90    2.00
 -11 -12  -1   11.90    2.50
  11 -12   1    4.00    2.00
 -11 -12  -1    0.70    2.00
  11  12   1    4.00    2.10
 -11  12  -1    3.70    3.20
 -12 -12  -1   26.10    3.60
  12 -12   1   38.60    4.10
  12 -12   1   41.70    3.60
 -12  12  -1   32.40    5.10
  12  12   1   32.40    4.50
 -13 -12  -1   13.30    3.20
  13 -12   1   24.30    3.30
 -13  12  -1   11.30    4.10
  13  12   1   15.40    3.20
  14 -13  -1    8.30    2.10
 -14 -13   1    2.60    3.10
  14  13  -1    4.80    2.40
 -14  13   1    3.40    3.60
 -13 -13   1    1.20    2.40
  13 -13  -1    0.30    1.90
 -13  13   1    0.70    3.50
  13  13  -1    5.40    2.50
 -12 -13   1    8.30    2.40
  12 -13  -1    6.50    2.00
 -12 -13   1    5.40    2.40
 -12  13   1    2.70    3.40
  12  13  -1    5.60    2.30
 -11 -13   1   19.00    3.10
 -11 -13   1   21.90    2.90
  11 -13  -1   19.70    2.80
  11 -13  -1   25.30    2.80
  11  13  -1   19.00    3.20
 -11  13   1   20.70    4.50
 -10 -13   1    7.10    2.00
  10 -13  -1    5.00    1.90
 -10  13   1    6.60    3.50
 -10  13   1   10.70    3.50
  10  13  -1    8.20    2.10
  10  13  -1    9.30    2.30
  -9 -13   1   84.29    5.80
   9 -13  -1   84.69    5.90
   9  13  -1   88.29    6.00
  -9  13   1   83.29    7.20
   9  13  -1   89.69    6.00
  -9  13   1   88.29    6.60
   8 -13  -1    0.00    1.70
  -8 -13   1    2.40    1.70
  -8  13   1   -0.70    2.50
   8  13  -1    1.00    1.50
  -8  13   1    0.50    2.80
   8  13  -1    2.50    1.40
   7 -13  -1  192.48   11.80
  -7  13   1  192.28   12.80
   7  13  -1  193.08   12.00
  -7  13   1  200.08   12.00
  -6 -13   1    2.60    1.70
   6 -13  -1    1.80    1.80
  -6 -13   1    5.50    1.70
   6  13  -1    2.30    1.80
  -6  13   1    0.70    2.60
  -6  13   1    3.80    2.10
  -6  13   1    5.10    2.20
   6  13  -1    2.70    1.20
  -5 -13   1  134.79    8.00
   5 -13  -1  125.59    8.10
  -5 -13   1  123.89    8.00
  -5  13   1  137.29    9.10
  -5  13   1  133.59    8.40
   5  13  -1  126.59    7.90
   5  13  -1  126.89    8.40
   4 -13  -1   18.20    2.60
  -4 -13   1   17.30    2.40
  -4 -13   1   19.00    2.50
   4  13  -1   17.10    2.70
  -4  13   1   18.20    2.90
  -4  13   1   19.50    3.40
   4  13  -1   15.30    1.80
  -3 -13   1  194.58   11.90
   3 -13  -1  203.68   11.90
  -3  13   1  198.58   12.20
   3  13  -1  198.48   12.40
  -3  13   1  195.68   12.70
   3  13  -1  201.68   12.40
   3  13  -1  197.18   11.60
  -2 -13   1   28.20    2.40
   2 -13  -1   26.20    2.80
  -2 -13   1   28.60    3.00
   2  13  -1   29.70    3.20
  -2  13   1   28.40    3.60
   2  13  -1   24.80    1.80
   2  13  -1   27.20    3.30
  -1 -13   1  361.56   21.40
   1 -13  -1  371.86   21.30
   1 -13  -1  372.06   21.20
  -1  13   1  366.06   22.00
   1  13  -1  360.96   21.70
   1  13  -1  362.36   21.90
   0 -13   1    3.70    2.10
   0 -13  -1    1.90    1.40
   0 -13  -1    2.80    1.70
   0  13  -1    0.50    2.00
   0  13  -1    0.20    1.70
   0  13   1   -0.10    2.00
  -1 -13  -1  199.38   13.00
   1 -13   1  218.78   13.00
  -1 -13  -1  218.68   12.90
  -1 -13  -1  231.18   12.80
   1  13   1  210.38   12.60
  -1  13  -1  222.88   13.20
   1  13   1  218.68   13.50
  -1  13  -1  214.68   13.60
   2 -13   1   15.40    2.50
  -2 -13  -1   16.90    2.10
  -2 -13  -1   15.20    2.00
   2  13   1   14.40    2.60
   2  13   1   11.70    1.40
  -2  13  -1   16.80    2.60
  -2  13  -1   11.30    2.90
  -3 -13  -1  134.89    8.00
  -3 -13  -1  134.19    8.10
   3 -13   1  124.79    8.30
  -3  13  -1  138.89    8.40
  -3  13  -1  129.49    8.90
   3  13   1  123.89    7.90
   3  13   1  130.59    8.60
   4 -13   1    1.40    2.10
  -4 -13  -1    4.80    1.70
  -4  13  -1    3.50    1.80
   4  13   1    4.50    1.90
  -4  13  -1    1.20    2.50
   4  13   1    2.50    1.10
   5 -13   1   37.00    4.70
  -5 -13  -1   37.60    3.20
  -5  13  -1   43.70    3.50
  -5  13  -1   36.80    4.40
   5  13   1   38.00    3.90
   5  13   1   39.50    3.10
   6 -13   1    1.10    1.80
  -6  13  -1   -1.10    1.80
  -6  13  -1    0.00    2.60
   6  13   1   -0.50    1.30
  -6  13  -1    0.60    1.80
  -7 -13  -1   26.80    2.90
   7 -13   1   31.20    2.20
   7 -13   1   23.70    3.10
  -7  13  -1   31.50    3.30
   7  13   1   26.80    2.80
  -7  13  -1   28.90    4.30
   7  13   1   25.70    2.90
  -8 -13  -1    9.20    2.20
   8 -13   1    9.10    2.20
   8 -13   1    9.70    1.50
  -8  13  -1    9.20    3.50
   8  13   1   10.90    2.20
  -8  13  -1    8.00    2.40
   8  13   1    8.90    2.00
   9 -13   1   42.00    3.80
  -9 -13  -1   42.00    3.80
   9 -13   1   43.80    3.20
  -9  13  -1   49.00    4.20
   9  13   1   41.10    3.70
  -9  13  -1   33.90    5.00
   9  13   1   39.40    3.80
  10 -13   1    2.60    1.90
 -10 -13  -1    2.80    2.00
  10  13   1   -0.20    1.50
  10  13   1    0.00    1.70
 -10  13  -1   -0.90    3.10
  11 -13   1   13.50    2.40
 -11  13  -1    8.20    4.60
  11  13   1   16.00    3.00
 -12 -13  -1    5.30    2.50
  12 -13   1    3.70    2.10
  12  13   1    6.90    3.00
 -12  13  -1    1.20    3.30
 -13 -13  -1    8.00    2.90
  13 -13   1   13.30    2.50
 -13  13  -1    9.70    4.00
  13  13   1   19.50    3.40
  14  13   1   38.50    4.50
  14 -14  -1    8.50    2.20
 -14 -14   1    6.40    3.20
 -14  14   1   -1.60    4.60
 -14  14   1   12.10    4.00
  14  14  -1   11.70    2.80
 -13 -14   1   13.20    3.10
 -13  14   1   10.90    4.10
 -13  14   1    8.70    4.50
  13  14  -1   13.80    3.10
 -12 -14   1   22.20    3.50
 -12 -14   1   32.80    3.70
  12 -14  -1   26.50    3.30
  12  14  -1   29.00    3.70
 -12  14   1   25.90    4.90
 -12  14   1   27.20    5.00
 -11 -14   1    8.40    2.50
 -11 -14   1    7.90    2.20
  11  14  -1    9.90    2.40
 -11  14   1   11.00    6.90
 -11  14   1    2.80    3.60
 -10 -14   1    1.60    1.90
  10 -14  -1    1.00    1.80
  10  14  -1    1.90    1.90
  10  14  -1    1.20    1.60
 -10  14   1    0.30    3.20
 -10  14   1    0.30    3.40
  -9 -14   1    8.60    2.10
   9 -14  -1    9.30    2.20
   9 -14  -1    8.40    1.70
   9  14  -1    7.00    1.90
  -9  14   1    8.40    3.50
  -9  14   1    8.20    2.90
   9  14  -1    8.50    2.10
   8 -14  -1   72.79    5.10
   8 -14  -1   62.59    4.60
  -8 -14   1   68.49    4.90
   8  14  -1   73.79    5.20
  -8  14   1   67.19    6.50
   8  14  -1   71.69    5.00
  -7 -14   1    0.90    1.60
   7 -14  -1    1.90    1.70
  -7  14   1    1.90    2.90
  -7  14   1    2.20    2.30
   7  14  -1    1.40    1.70
  -6 -14   1    2.10    1.70
  -6 -14   1    1.40    1.60
   6 -14  -1    2.20    1.80
   6  14  -1    2.40    1.70
  -6  14   1    1.70    2.70
   6  14  -1    3.50    1.30
   5 -14  -1  148.09    9.10
  -5 -14   1  146.19   10.10
  -5 -14   1  146.79    9.00
   5  14  -1  145.89    9.90
  -5  14   1  148.79   10.10
   5  14  -1  148.39    8.90
  -4 -14   1   14.00    2.30
   4 -14  -1   16.50    2.40
  -4 -14   1   17.30    2.30
   4  14  -1   17.40    2.70
   4  14  -1   13.70    1.90
  -3 -14   1  291.47   17.30
   3 -14  -1  295.27   17.40
   3  14  -1  299.87   17.00
   3  14  -1  294.87   17.90
  -3  14   1  289.77   18.10
   2 -14  -1   37.30    3.40
   2 -14  -1   40.80    3.20
  -2 -14   1   41.70    3.60
   2  14  -1   39.40    4.00
   2  14  -1   40.40    3.90
  -2  14   1   37.30    4.30
  -1 -14   1   43.30    3.80
   1 -14  -1   45.50    3.40
   1 -14  -1   41.60    3.60
   1  14  -1   38.30    4.30
  -1  14   1   41.30    4.30
   1  14  -1   48.20    4.00
   0 -14   1  305.67   18.10
   0 -14  -1  311.17   18.00
   0 -14  -1  315.57   18.00
   0  14   1  306.87   18.70
   0  14  -1  297.87   18.60
   0  14  -1  304.97   18.40
   1 -14   1    8.70    2.20
  -1 -14  -1    6.00    2.00
  -1 -14  -1    6.00    1.70
  -1  14  -1    2.10    2.40
   1  14   1    6.90    2.50
  -1  14  -1    6.70    2.20
  -2 -14  -1    1.40    1.50
   2 -14   1    3.00    2.20
  -2 -14  -1    1.20    1.70
  -2  14  -1    2.10    2.00
  -2  14  -1    1.90    2.20
   2  14   1    2.80    0.80
   2  14   1    1.90    2.00
   3 -14   1   75.89    5.40
  -3 -14  -1   78.69    5.10
  -3 -14  -1   77.99    5.00
   3  14   1   71.99    4.80
  -3  14  -1   69.49    5.30
   3  14   1   74.39    5.60
  -3  14  -1   76.39    6.10
   4 -14   1   39.50    4.60
  -4  14  -1   37.80    3.50
   4  14   1   35.40    2.80
  -4  14  -1   34.50    4.20
  -5 -14  -1   26.80    2.70
   5 -14   1   25.80    3.00
   5  14   1   25.40    2.90
   5  14   1   23.00    2.30
  -5  14  -1   28.50    4.00
  -5  14  -1   26.70    3.10
   6 -14   1    3.90    2.00
  -6 -14  -1    0.50    1.50
  -6  14  -1    2.20    2.00
  -6  14  -1    5.40    2.90
   6  14   1    3.10    1.80
  -7 -14  -1    0.20    1.60
   7 -14   1    1.10    2.00
  -7  14  -1    1.00    2.90
  -7  14  -1    0.60    2.10
   7  14   1    1.90    1.70
   7  14   1    1.10    1.40
  -7  14  -1    2.50    2.00
  -8 -14  -1   10.50    2.30
   8 -14   1   12.30    2.40
   8  14   1    8.50    2.10
  -8  14  -1   14.50    2.80
  -8  14  -1    8.60    3.50
   8  14   1    8.70    2.10
  -9 -14  -1    2.50    2.00
   9 -14   1    2.00    2.10
  -9  14  -1    6.00    2.80
   9  14   1    1.80    1.80
   9  14   1    1.60    1.70
  -9  14  -1    1.00    3.30
 -10 -14  -1   13.20    2.40
  10 -14   1    7.90    2.30
 -10  14  -1    7.50    3.80
  10  14   1   10.20    2.80
  10  14   1    7.60    2.00
 -11 -14  -1   21.30    3.30
  11 -14   1   16.50    2.70
 -11 -14  -1   16.00    3.10
[truncated: 4,995,029 more chars]
