# Supplementary material for: A Comprehensive Analysis of the Metal–Nitrile Bonding in an Organo-Diiron System
Source: Molecules. 2021 Nov 23;26(23):7088. doi: 10.3390/molecules26237088 (PMC8659010; doi:10.3390/molecules26237088)
Supplement: Supplementary file 1 [file molecules-26-07088-s001.zip › molecules-1472803-supplementary/coordinates DFT.xyz]

42
M1
  Fe  0.43519305187458      2.47399644266526     -0.36779944578611
  Fe  0.08209635222908      0.02856040770164      0.02230328438828
  C   0.53871048335470      3.03754258499255      1.27694293383594
  C   -1.15698154011235      1.46715873913367      0.10815216475674
  O   0.64060725895510      3.43207207988877      2.36497223852400
  O   -2.29993876756426      1.69212865410754      0.30765300116425
  C   1.59465372734851      1.08109042811701      0.05990463704319
  N   2.86082291425296      0.96227267016705      0.37734287563163
  C   3.79847816025839      2.09776509040171      0.39474069700642
  H   4.57647449318994      1.95887002695391     -0.37037083994017
  H   4.27879969299566      2.15597385247698      1.38124186500190
  H   3.24355840327105      3.01808731069641      0.20454442531130
  C   3.46083926756679     -0.32680007892664      0.76484096902148
  H   4.05863369401497     -0.73667530513303     -0.06269824899397
  H   2.65819779357233     -1.01905074896688      1.02642423599034
  H   4.11542235555235     -0.17100019931200      1.63276690192361
  N   0.06609041646147      0.01911159572872      1.89127957748764
  C   0.01487305977886      0.07431319415998      3.05213365165495
  C   -0.06944072718298      0.17510806299059      4.49374432923082
  H   0.71779584836382     -0.42236225953144      4.97504000240047
  H   -1.04877356871641     -0.18151557057735      4.84416421115651
  H   0.04918621170023      1.22614337748287      4.79511555913137
  C   1.60898908711939      3.26054462232450     -1.97949513469712
  H   2.65388916817051      3.03189526147418     -2.16311182026101
  C   1.10739602727164      4.30482128463338     -1.14969134621860
  H   1.69957251087107      5.02735777203755     -0.59484616240901
  C   -0.33428063900650      4.26228180495729     -1.20051023026250
  H   -1.01292487559475      4.92734731298465     -0.67564347211340
  C   -0.70232617695332      3.18268181340106     -2.04422333449240
  H   -1.71836873175743      2.87195621116955     -2.26580894952105
  C   0.49534661536715      2.55870721034115     -2.52200542845913
  H   0.55521022206476      1.71025910215180     -3.19445432123488
  C   0.72623165518002     -1.11352963896291     -1.61462261773301
  H   1.61455498122019     -0.90004602632852     -2.20152250477274
  C   -0.59151236448197     -0.61631808526915     -1.87121686044186
  H   -0.88496940514949      0.03546430446208     -2.68643747905584
  C   -1.47896321465805     -1.15801961358201     -0.88553315006845
  H   -2.53926728793996     -0.94381591345798     -0.79303737165191
  C   -0.70670348127456     -1.95594950282617     -0.00971045682238
  H   -1.07583547232384     -2.45978134873044      0.87909665256374
  C   0.65928528932157     -1.94491434680884     -0.45568942660946
  H   1.47344751138868     -2.50981257918856     -0.01483561167960


55
2Z
  Fe  0.70629924826351      2.34090196867153     -0.44765616057002
  Fe  0.01933963647869     -0.00340101777971      0.08305390232723
  C   0.81859846753504      2.98540289101118      1.16530279112230
  C   -1.02136350894149      1.57968379360419      0.00892152300918
  O   0.92688060297031      3.42612360862340      2.23565620615346
  O   -2.13170087772849      1.96526559363175      0.13971074308984
  C   1.66042939558427      0.84581743832363      0.12500832451386
  N   2.88018362351933      0.58599636736365      0.52122258654119
  C   3.95088737797403      1.59795935728622      0.50053632488242
  H   4.60698978191993      1.44734105209046     -0.36788199785143
  H   4.54831449955042      1.51487616187578      1.41550805832679
  H   3.49612596521604      2.59000936986791      0.45208739674981
  C   3.24565310255901     -0.76040113053747      1.05698596920884
  H   2.32982769504989     -1.34921840220824      0.93787830808965
  C   4.36806692762013     -1.41920127143883      0.25126261744765
  H   5.29844902275743     -0.83664735949233      0.35878118270796
  H   4.11034992480644     -1.42385689734164     -0.81997443514875
  C   4.60576781695902     -2.84793883713698      0.76489931778590
  H   3.71025468902796     -3.46176348512128      0.56341242542223
  H   5.43196485700368     -3.31060078999445      0.20592045356882
  C   4.90128916337069     -2.85970073356374      2.27012392342983
  H   5.01911422313996     -3.89412712841916      2.62429400912232
  H   5.86441702714837     -2.35489362403992      2.45748430382432
  C   3.79766617896263     -2.15047041848248      3.06558044258930
  H   4.04701253656873     -2.12847597800118      4.13644760454278
  H   2.85422708039032     -2.71718924977735      2.97244810367385
  C   3.57447416287494     -0.71829561375077      2.55356199836971
  H   4.48765208673161     -0.12699094777575      2.73162792760028
  H   2.75418064105000     -0.22502208662468      3.09611496601447
  N   -0.06299048959328      0.11894353675838      1.94268753902428
  C   -0.13188762657961      0.23981872658608      3.09767620663500
  C   -0.22140732845251      0.42376686495561      4.53087732425079
  H   0.35242205238900     -0.35013914270685      5.06041200206179
  H   -1.26955576016610      0.37321197425308      4.85871387265904
  H   0.18206958818124      1.41077678843036      4.80031556590508
  C   1.05577902475268      2.27112266322033     -2.57100247471292
  H   1.21517884941558      1.37459971238657     -3.15966359114756
  C   -0.20109485957067      2.90515300993071     -2.30809566151499
  H   -1.17355316890307      2.55920222639490     -2.64381776485364
  C   0.03643118708630      4.05524164636755     -1.50834487878533
  H   -0.71539449820148      4.73854765610925     -1.12593077013308
  C   1.45313825045680      4.12760931558074     -1.26587392764297
  H   1.95740451345220      4.89684908025134     -0.68762671528814
  C   2.07765104638429      3.03357579711306     -1.93582898200036
  H   3.14083753571742      2.81977124568341     -1.96151798570689
  C   0.68760337222475     -1.57196736434307     -1.17358785966217
  H   1.71520916582979     -1.70407960683270     -1.49998983238165
  C   -0.31510542961575     -0.81796309149078     -1.85723333365246
  H   -0.19295681614563     -0.29868701456139     -2.80095488348688
  C   -1.53292688073744     -0.90887978509327     -1.10682871752588
  H   -2.47442396216777     -0.42932139255356     -1.35569728579067
  C   -1.27724021720271     -1.68316746311929      0.04779119931845
  H   -1.98695664189152     -1.90188736019404      0.83989307978366
  C   0.10411391371068     -2.09924326400696      0.01281040067330
  H   0.59578383126434     -2.71868738998322      0.75658865743038

55
2E
  Fe  0.73442712544901      2.30319519936636     -0.51481542951658
  Fe  0.01913895005467     -0.03921134806939     -0.01695443328923
  C   1.01203297745169      2.89055190503532      1.10004601964891
  C   -0.97060291760558      1.57304935855659      0.07359860303187
  O   1.23028549602494      3.30016097679823      2.16615308960771
  O   -2.04858260374514      1.99088097475910      0.32203387391135
  C   1.68336771171307      0.75540939310326     -0.08792199839675
  N   2.92539841435926      0.44374314143275      0.17890184150947
  C   3.31628070622618     -0.93090272583891      0.53656599618062
  H   3.96305619418408     -0.91551293476733      1.42219286601980
  H   3.85869025021447     -1.40480849346888     -0.29284296368110
  H   2.40935469864007     -1.49715567215145      0.75755399017409
  C   4.01723218010247      1.46587789310902      0.14532600394049
  H   3.49945372624930      2.39722628274011     -0.11585192719115
  C   4.67004065470620      1.66681684952264      1.51680524808771
  H   5.19047877177962      0.74774356171809      1.83231318247355
  H   3.89707424715900      1.88724497239654      2.26781219350811
  C   5.69471918508178      2.80951970799134      1.43436546222709
  H   5.16697822611253      3.75524760003734      1.21995971269614
  H   6.18014562801592      2.93951962179789      2.41232041221514
  C   6.74011969361610      2.54625890282354      0.34393718330454
  H   7.44108115706726      3.39114659998488      0.27735034391576
  H   7.34021880164224      1.66150532218640      0.62111365568754
  C   6.07888094930641      2.29972937857523     -1.01774675958951
  H   6.83438573874810      2.06728195820593     -1.78140497746137
  H   5.57256413293044      3.22445595939785     -1.34854392976698
  C   5.05169833416178      1.15958614671736     -0.94006898555142
  H   5.57553401730229      0.21702555216188     -0.70904272110417
  H   4.54630317667124      1.01625502465924     -1.90908999451805
  N   0.11934921445337      0.00478695639175      1.84573555001980
  C   0.17467794983513      0.08831599958081      3.00481030927166
  C   0.22425623218017      0.22528516179068      4.44529135261245
  H   0.85403530141842     -0.55785182777765      4.89108658760635
  H   -0.78692612682854      0.15111699433355      4.87070161684853
  H   0.64200581059569      1.20842282245727      4.70713279354437
  C   0.86528778708179      2.31162775358257     -2.66638291838320
  H   0.93406031706023      1.43663749514588     -3.30310477246240
  C   -0.33527569426107      2.97340334429028     -2.25194952332366
  H   -1.34865736186195      2.67119139205888     -2.49610477076908
  C   0.02291074704830      4.08036478431576     -1.43677379725450
  H   -0.66168154449399      4.76958522858487     -0.95260691169058
  C   1.45918248834943      4.09741800291153     -1.33882932996883
  H   2.04791262211480      4.82361576804003     -0.78537923122279
  C   1.97219828342417      3.01454416704495     -2.11248117816065
  H   3.01893131615654      2.76988603786464     -2.25958739824501
  C   0.50763347179998     -1.52661732509676     -1.44244298532495
  H   1.48251395197055     -1.64006413315224     -1.90661287348744
  C   -0.56820610514400     -0.72882423561803     -1.94189131291655
  H   -0.56146662395452     -0.14883741289118     -2.85788404633055
  C   -1.68233068052269     -0.86794231407119     -1.05093556482706
  H   -2.64257682172538     -0.37088420879907     -1.14558595508775
  C   -1.28672875320904     -1.71402946253483      0.00998415079852
  H   -1.89072802637723     -1.98020209124407      0.87210644710524
  C   0.07530499096248     -2.12825332449740     -0.22587626151146
  H   0.64656163030768     -2.80353668149205      0.40351446508599

64
3E
  Fe  0.76093733092635      2.40345925501804     -0.44407162066850
  Fe  -0.14447359791189      0.10206074689531     -0.09412128059693
  C   0.91728553612272      2.96543524873639      1.19447989614140
  C   -1.03658606890246      1.76856374053067     -0.02153193796871
  O   1.06289314394024      3.37816795904895      2.27204533134150
  O   -2.10120928863259      2.25663511513765      0.14065870795815
  C   1.56214876603137      0.78924714872422      0.01905112020697
  N   2.74236292593764      0.38364278197355      0.40912231649850
  C   2.99937346331629     -1.03052240371260      0.73570000044789
  H   3.71424134417632     -1.09157526553347      1.56420840899851
  H   3.41719422643149     -1.55805003648961     -0.13252529956909
  H   2.05600220055746     -1.49423623349925      1.03235014337097
  C   3.88143256940039      1.33351347205235      0.59581868060203
  H   3.48874021269008      2.29305991768365      0.23792752600601
  C   4.23669061513588      1.50093536702032      2.07791836361115
  H   4.58973024118573      0.54465136226953      2.49760455385246
  H   3.33775054081853      1.79746919253671      2.63900527719974
  C   5.34520368307107      2.55393907689773      2.22920038838210
  H   4.95558831674426      3.53712897655673      1.91253435943824
  H   5.61568603030964      2.65499895535549      3.29014006677649
  C   6.57524459079900      2.19580624679037      1.38766391225629
  H   7.34075973723967      2.98002886083243      1.48136600782014
  H   7.02755257554382      1.26848604092821      1.77981729273186
  C   6.20663835992227      1.99360178350457     -0.08758671503274
  H   7.08876286557315      1.68969056442300     -0.66931650608688
  H   5.86662033019608      2.95329245586778     -0.51587537069782
  C   5.09622840494499      0.94398527297010     -0.24709295118305
  H   5.47723338006271     -0.03758943531879      0.08041690249604
  H   4.80230995422075      0.83689688588814     -1.30382222445905
  C   1.08983834853028      2.42579620660505     -2.57207097879124
  H   1.14164699841125      1.55305532644372     -3.21403963753337
  C   -0.08395808932905      3.18326145284742     -2.25531851637473
  H   -1.09298486857509      2.97185492102463     -2.59520485529833
  C   0.28951726421445      4.24548335753060     -1.39022041222581
  H   -0.37549175253576      4.98666164496151     -0.95836340283354
  C   1.70722348371058      4.13778828220342     -1.16041055682121
  H   2.30089047105394      4.80424306054760     -0.54122991610577
  C   2.19673298035369      3.02379911345948     -1.90415775983746
  H   3.22700484800413      2.68633946297164     -1.94996131942425
  C   0.34177754097780     -1.27903267914170     -1.61354935107669
  H   1.32192948656800     -1.37178362835662     -2.07088325066440
  C   -0.71724556075943     -0.43265258526466     -2.06774191710983
  H   -0.69096328747386      0.21841155484539     -2.93477141219320
  C   -1.84673912055992     -0.62349404007945     -1.20594331603067
  H   -2.79768939304397     -0.10484017384305     -1.27507210917178
  C   -1.47617257730574     -1.55169892305432     -0.20692072255264
  H   -2.09448796608696     -1.86914366704606      0.62741754558689
  C   -0.11825332089600     -1.96805394528451     -0.45312690408898
  H   0.43431331684696     -2.70011762600938      0.12664497351251
  N   -0.15238862131100      0.04465939648309      1.77184920185620
  C   -0.09823309857519      0.02253453482683      2.93461907394751
  C   -0.01118187044461     -0.02348571964189      4.39774609074431
  C   -1.21505362188088     -0.83146503262891      4.93560062375471
  H   -2.16621229617383     -0.35705062160158      4.66009725327240
  H   -1.15290690646010     -0.87287406094365      6.03199075359857
  H   -1.20870631279095     -1.86004101597406      4.55096401753925
  C   -0.04367319808869      1.42472480544843      4.93749687430590
  H   0.79515646911706      2.01662903872226      4.54942942822753
  H   0.02741654310746      1.39180643165707      6.03382400504483
  H   -0.97995956005862      1.92987523026755      4.66532203036871
  C   1.32004337514916     -0.71321484533199      4.77995458247785
  H   1.36570209523511     -1.73809735071647      4.38780850132652
  H   1.39641244153501     -0.75949754337732      5.87505922060264
  H   2.18100336968431     -0.14756341563650      4.39865681213162

62
4E
  Fe  0.69968232139506      2.30086123302583     -0.52124083522523
  Fe  -0.02772854545227     -0.03956244565040     -0.03286295388101
  C   0.95889190291182      2.90422176722804      1.08942549330723
  C   -1.01200503930586      1.57698077677656      0.06022515119402
  O   1.16307736276089      3.33752645773665      2.14944609935943
  O   -2.09017048007220      1.99902490087570      0.29713637668675
  C   1.63869859221114      0.75269911223940     -0.07917522688743
  N   2.87211074626380      0.43851858642498      0.21874818493911
  C   3.25054775275953     -0.93653173628200      0.58830121841959
  H   3.85356852928843     -0.92304020087913      1.50408455766629
  H   3.83125537822834     -1.40486234237649     -0.21775145547094
  H   2.33616577547806     -1.50544945487761      0.76676446208674
  C   3.96357274582676      1.46115618913999      0.22371005384510
  H   3.45282682577702      2.39399374537462     -0.04628036673427
  C   4.57604587765885      1.64890891346156      1.61519134903731
  H   5.09091105437136      0.72785576274349      1.93399827462526
  H   3.78204531221360      1.85566146219243      2.34792140961843
  C   5.59896667790213      2.79499174132821      1.57386654001828
  H   5.07505540918937      3.74224196072824      1.35632981365552
  H   6.05680222299040      2.91515367875209      2.56636617405679
  C   6.67547705082554      2.54543185739099      0.51095560732129
  H   7.37441245322602      3.39388006792788      0.47145634342229
  H   7.27193147056354      1.66135886574654      0.79798209016805
  C   6.05524714187425      2.30820185118389     -0.87174285838743
  H   6.83377429465511      2.08485955756662     -1.61476892300097
  H   5.55657373077400      3.23483308961109     -1.20919905418957
  C   5.02858358444048      1.16545047602211     -0.83423100048873
  H   5.54719522129198      0.22127608141984     -0.59802058921702
  H   4.55079357964704      1.03038671588968     -1.81832671844387
  N   0.08920712318644     -0.02864860323196      1.81992196927700
  C   0.19845832451676      0.00311939975328      2.98252765987043
  C   0.89293640182318      2.29443958372622     -2.66656520064103
  H   1.00018087545444      1.41411036464673     -3.29079244870925
  C   -0.33443645881267      2.93150239514602     -2.29368239658196
  H   -1.33299043634556      2.60353506058731     -2.56413099980441
  C   -0.02670816346221      4.05442363784250     -1.47936829416226
  H   -0.74148279028020      4.73003781613584     -1.02031754134410
  C   1.40425041377762      4.10606562269613     -1.33938927267100
  H   1.95917828528404      4.85050567924973     -0.77525391796785
  C   1.96633311499545      3.02808640929477     -2.08642650561456
  H   3.02272823953071      2.80734707696063     -2.19916529290469
  C   0.46550371915036     -1.52316585959804     -1.46397662425182
  H   1.44453730828877     -1.64000072037009     -1.91859262678139
  C   -0.60154316964480     -0.71794125929043     -1.96930087516992
  H   -0.58351070488040     -0.13454928251410     -2.88305543925515
  C   -1.72384692874382     -0.85438785026011     -1.08805542299991
  H   -2.68047451269247     -0.35150185954596     -1.18864534414075
  C   -1.34263903420410     -1.70761298469728     -0.02743356566887
  H   -1.95459810187447     -1.97155734765369      0.82970946619837
  C   0.01890701478784     -2.12749548810855     -0.25413152707833
  H   0.58297432256938     -2.80572040422252      0.37863745679578
  C   0.34240323355725      0.05973976402948      4.39059873629796
  C   0.63312898950514      0.18775781967741      7.16284675062525
  C   0.21432415686841     -1.11372937562999      5.16477334786929
  C   0.61542823366445      1.29881401133053      5.01064818836263
  C   0.75953031476830      1.35054229542140      6.39443305178545
  C   0.36047716900535     -1.03941118307686      6.54716210776481
  H   -0.00170872803067     -2.06491776558110      4.67845013665928
  H   0.70866779481807      2.19841568863142      4.40334723047698
  H   0.96870080412191      2.30539108311544      6.87752082315300
  H   0.25933278894406     -1.94310483750393      7.14877172718971
  H   0.74544145065910      0.23788244231889      8.24662542592023

70
5E
  Fe  1.81254841788588      1.60304166034020     -0.36513404613825
  Fe  0.05352576851955     -0.12747602256602      0.02352386036907
  C   2.19651613517791      2.05026637590216      1.26984946901727
  C   -0.08306686404578      1.75417721996550      0.09518104079161
  O   2.49634112803925      2.37951002402649      2.34491817072381
  O   -0.85107692472655      2.63621640814382      0.27020292076296
  C   1.89125250661952     -0.20097121836605      0.08964050710186
  N   2.81352096434754     -1.05104514320614      0.45914201423395
  C   2.47602541790253     -2.43659900274740      0.83444558133399
  H   3.12493494227080     -2.76543875120744      1.65444462499922
  H   2.61084667802961     -3.11182115822290     -0.02148047080624
  H   1.43596047214806     -2.45785691622825      1.16610527130892
  C   4.24610215489254     -0.64833312031467      0.58993193856916
  H   4.27945811716821      0.36647280755514      0.17488117203999
  C   4.67495479703095     -0.57114335759248      2.05999012716443
  H   4.61785386805866     -1.57050323096519      2.52380801269405
  H   3.98825301010908      0.08513734814288      2.61311119676492
  C   6.12136120502532     -0.06436576498533      2.15519788705325
  H   6.16673611364016      0.97432359989101      1.78442404194796
  H   6.43365740928189     -0.03270023036212      3.20925459925752
  C   7.07475859475330     -0.94321174100997      1.33585453154468
  H   8.09864789994577     -0.54511963651228      1.38666654533907
  H   7.10719297333194     -1.95396441625600      1.77854224710527
  C   6.62071734378339     -1.04644500054856     -0.12578003448979
  H   7.28617511620948     -1.71213631649834     -0.69409320342746
  H   6.69220488723932     -0.05227114532489     -0.60223686240083
  C   5.17284598425491     -1.55050281087090     -0.22840197322716
  H   4.84041323236465     -1.57940033954061     -1.27854743333143
  H   5.12035793619011     -2.58321154085700      0.15414652547425
  N   0.08257889737028     -0.17819253576564      1.89154631057816
  C   0.19852424446782     -0.22779348219048      3.05483315936847
  C   0.33921659140388     -0.28104383500564      4.45323637295101
  C   0.95692289495689      0.78322482439905      5.15305342458624
  H   1.31925162597472      1.65058004412959      4.60153667459280
  C   1.10259018786887      0.73274511866434      6.52585375739524
  H   1.57604156320364      1.57243806912188      7.03009387689670
  C   0.63728581811878     -0.38492191085424      7.27740048768160
  C   0.01098337334781     -1.44626833514805      6.56205893608025
  H   -0.37280780888094     -2.31399047181413      7.09384563304866
  C   -0.13106827422198     -1.39481216174588      5.18894587737557
  H   -0.61702016455080     -2.22029231272705      4.66724531465782
  N   0.78612319492582     -0.43771256249140      8.63373822767462
  C   1.37671392822517      0.68673683715560      9.35282050859648
  H   2.39865426264411      0.89400782256883      8.99919933957389
  H   1.43142322086372      0.43797106494166     10.41697953020404
  H   0.77319889406675      1.60328925122393      9.24343116013929
  C   0.25797338129050     -1.56772007354864      9.39100295843441
  H   -0.84097558752583     -1.62973605102181      9.32160976238656
  H   0.52939894432806     -1.44617669495599     10.44412997785632
  H   0.68634636125982     -2.51854005078599      9.03898247430402
  C   2.25934420234818      3.47875312425692     -1.23851769710685
  H   2.08182486970705      4.42905190779521     -0.74531357292017
  C   3.45031843015975      2.67127225100350     -1.12586921388946
  H   4.33494659167653      2.92191036235616     -0.54698482260010
  C   3.27131064137969      1.50645367071576     -1.92717375388265
  H   3.98716142493815      0.70146814436801     -2.05912170421379
  C   1.97440960195026      1.57392267443152     -2.51409218938920
  H   1.54344037382669      0.82861437643719     -3.17314546852368
  C   1.35444111243197      2.79360356379099     -2.09015822495181
  H   0.35537073940278      3.12811828211447     -2.35067612286901
  C   -0.11392721720923     -1.55762492212480     -1.51313500639344
  H   0.73298883042950     -2.00923795851027     -2.02004275504681
  C   -0.78726208968599     -0.36007791160707     -1.91124886559063
  H   -0.55696265699147      0.24807588664476     -2.77872789308595
  C   -1.85941459693903     -0.11847178389655     -0.99056778775572
  H   -2.53711556023540      0.72949932369266     -1.00766048074749
  C   -1.82432420669193     -1.13614441155622     -0.01143080233532
  H   -2.46922559327929     -1.20212299487426      0.85994618501104
  C   -0.74664069961228     -2.03870763351325     -0.32856282148279
  H   -0.49205903219130     -2.93777708545936      0.22235097161540

64
6E
  Fe  0.69063353379871      2.29112488056292     -0.49767767268333
  Fe  -0.02814937820676     -0.05798137023422     -0.02673190952765
  C   0.94861262939956      2.87905764024973      1.11905317202565
  C   -1.01759258771418      1.56217819033543      0.07181946219897
  O   1.15118812346040      3.29941354759002      2.18443034900330
  O   -2.09859597891503      1.97267787871402      0.31318408312075
  C   1.63848705753008      0.74359652757127     -0.07379967717938
  N   2.87287586490554      0.42930105529239      0.21586312870259
  C   3.25866879505453     -0.95019263059435      0.56141840937221
  H   3.87505064783529     -0.94695209854121      1.46834568939554
  H   3.82977019688261     -1.40566888599466     -0.25866649142902
  H   2.34838639016182     -1.52433169096807      0.74457045977199
  C   3.96209782899087      1.45621335458504      0.23676245115557
  H   3.44930574438518      2.39023256698283     -0.02473582446810
  C   4.56605401418938      1.62994526660985      1.63376872586173
  H   5.08152992779473      0.70711223556166      1.94616531946864
  H   3.76694779605954      1.82690207839470      2.36388247530531
  C   5.58520396506460      2.77989159308295      1.61115402627897
  H   5.05908081654718      3.72792275209277      1.40235749817274
  H   6.03727480547749      2.88951446171310      2.60739361939072
  C   6.66780312188149      2.54619951901051      0.55098053335548
  H   7.36377023065205      3.39748478412026      0.52490565161009
  H   7.26610470436607      1.66120068797585      0.83097171755437
  C   6.05574884476642      2.32281014905727     -0.83761894629459
  H   6.83896393881625      2.10986896434131     -1.57867713324890
  H   5.55634285513103      3.25164167707173     -1.16803649737094
  C   5.03298034640896      1.17594230022793     -0.81901549856442
  H   5.55453730630735      0.23130308157614     -0.59167484612155
  H   4.56077009430597      1.05091478582097     -1.80724835304695
  N   0.08226042316160     -0.05555621685694      1.81586178047624
  C   0.17860249428691     -0.02336393351128      2.98047824956364
  C   0.88522310855302      2.31084142451992     -2.64306701028006
  H   0.99344346508947      1.43921745865960     -3.27919280788929
  C   -0.34273702720697      2.94265458894262     -2.26321064565477
  H   -1.34092966575262      2.61846682229297     -2.53961293406102
  C   -0.03583755399814      4.05570385257044     -1.43494861916815
  H   -0.75105167359993      4.72640530041093     -0.96934687218335
  C   1.39511205088560      4.10672686927859     -1.29408048864912
  H   1.94952418264031      4.84506743110309     -0.72145520925051
  C   1.95781305260350      3.03790099891962     -2.05360305278811
  H   3.01434512738649      2.81929082655990     -2.16893759297954
  C   0.47445192180754     -1.52900431698962     -1.47027257466306
  H   1.45516502057655     -1.64199093781095     -1.92216331411126
  C   -0.59033511814986     -0.71936104945600     -1.97301835089293
  H   -0.56794935565943     -0.12774332503368     -2.88131413803179
  C   -1.71656814585054     -0.86373587213047     -1.09825865880264
  H   -2.67364500935640     -0.36182611340987     -1.19959261610394
  C   -1.34030760212366     -1.72805315139457     -0.04427104004811
  H   -1.95776272041980     -2.00321452838928      0.80543530537406
  C   0.02214688708915     -2.14524487170036     -0.26864815245493
  H   0.58389904160818     -2.82920810873141      0.36012831477095
  C   0.31065266542003      0.03940541681251      4.38872178914680
  C   0.58560491836629      0.17954596486862      7.13275684460152
  C   0.15884258794702     -1.12831757387005      5.16944047969128
  C   0.59812989554432      1.28003093043175      5.00186083412002
  C   0.73618965395313      1.34615274878369      6.38333869028729
  C   0.29735284182734     -1.05471897580624      6.55047786791535
  H   -0.06837951642478     -2.07992167462414      4.69013208780099
  H   0.70835149969314      2.17498037174665      4.39120093714307
  H   0.95680313749970      2.28444516420909      6.89011645351588
  H   0.18668842984620     -1.93356488786708      7.18402843707777
  N   0.74320577266605      0.25343781390548      8.61775049984445
  O   1.00939869010781      1.35755839974298      9.10052223093332
  O   0.59844488464548     -0.79533014838476      9.25159935394006

62
7E
  Fe  0.70521495946439      2.29883431356965     -0.49714872036007
  Fe  -0.01438517127656     -0.04777443041627     -0.02876918685662
  C   0.96897484452401      2.89089722939474      1.11615650615013
  C   -1.00180094359557      1.56677045806606      0.08035768356836
  O   1.17254598206182      3.31682888800229      2.17962638380177
  O   -2.08049684602821      1.98298343157809      0.32550666232623
  C   1.64924034939927      0.74869566392570     -0.07056076408443
  N   2.88343676763333      0.43447201725951      0.22342232683653
  C   3.26607203258919     -0.94654744050632      0.56590491376737
  H   3.90529499991233     -0.94412372174020      1.45674556318171
  H   3.81199664664703     -1.41143106559898     -0.26604232284534
  H   2.35406048757753     -1.50921338098468      0.77391312372982
  C   3.97650849331900      1.45630264438907      0.22111491513283
  H   3.46170805494570      2.39156712724120     -0.03215612323475
  C   4.60949973831698      1.63150104104095      1.60495725176096
  H   5.12500526467490      0.70663025277473      1.91165378567032
  H   3.82678365182193      1.83719855960253      2.35004231303892
  C   5.63694249680553      2.77344468148177      1.55618522065164
  H   5.11484053373804      3.72345605138877      1.34604072448976
  H   6.10555968354971      2.89019721223904      2.54406218806244
  C   6.69891920663569      2.52212806805759      0.47950133766136
  H   7.40768628977640      3.36235589640549      0.43904963881554
  H   7.28868871972766      1.62897339260207      0.75208733234720
  C   6.05812372514140      2.30335288870832     -0.89661445519103
  H   6.82352471984813      2.08383012716382     -1.65423085458393
  H   5.56003799834797      3.23656942133537     -1.21665894071988
  C   5.02451211072211      1.16733223220482     -0.85607941340547
  H   5.53877557783933      0.21620805370576     -0.63950117685328
  H   4.53080420903676      1.04734644717855     -1.83456414404486
  N   0.09573366111258     -0.04538040380877      1.82401807152643
  C   0.19507874479333     -0.00775554872828      2.98758700604062
  C   0.89606507953497      2.30892254216983     -2.64464417508859
  H   1.00810747893616      1.43260929230775     -3.27373478000307
  C   -0.33347988245982      2.93780939936947     -2.26570547673118
  H   -1.33100495217213      2.60687069912831     -2.53656438341385
  C   -0.03042012638205      4.05653874039375     -1.44410549896204
  H   -0.74776813142215      4.72609850580224     -0.98019175894333
  C   1.40000495204348      4.11343307943809     -1.30492460918862
  H   1.95160863706132      4.85617925420122     -0.73521019576194
  C   1.96650211991384      3.04318114068476     -2.05987891962479
  H   3.02391374740431      2.82818193667047     -2.17391334465108
  C   0.46636389186488     -1.51505560600817     -1.48212354620109
  H   1.44211045299604     -1.62258462506194     -1.94604845255233
  C   -0.60611570876040     -0.70479152126755     -1.96776218363559
  H   -0.59809962888058     -0.11002949163091     -2.87437327464842
  C   -1.72052312108676     -0.85467092005715     -1.07860147762452
  H   -2.67861870911904     -0.35160806117175     -1.16352839972633
  C   -1.32816192997721     -1.71918440676871     -0.03170072908208
  H   -1.93156943825223     -1.99437939441757      0.82801119078989
  C   0.03224138036903     -2.13346018422146     -0.27484572413803
  H   0.60169056548370     -2.82108421704078      0.34282677695432
  C   0.32083391939816      0.06327857014678      4.39502517986486
  C   0.56760718683544      0.22228432248225      7.14519594246397
  C   0.26169590767467     -1.11146873470898      5.17728744869919
  C   0.50455253400924      1.32024066179588      5.01428235161731
  C   0.63028508138933      1.39830842230843      6.39617547445818
  C   0.38469476692887     -1.03140964916543      6.55932521045556
  H   0.11495875570154     -2.07876467634265      4.69748161356945
  H   0.54843310618861      2.22278638568779      4.40617942438917
  H   0.77122975543020      2.35379914407612      6.90040914016415
  H   0.33965503669612     -1.92048836038117      7.18721401163663
  F   0.68832028359061      0.29880764404861      8.48483631853390

55
M2
  Fe  0.71831901659827      2.35673212675592     -0.47320441432354
  Fe  0.01197382343487      0.02714940330775      0.10730998121627
  C   0.84712390674251      3.04459747859589      1.12661531413425
  C   -1.01086382720677      1.64400562823374     -0.00656449125109
  O   0.96735611381311      3.51657732076218      2.17867337285207
  O   -2.12142180032116      2.02437482806838      0.11884669069141
  C   1.66949346415548      0.87255512256203      0.12450999742317
  N   2.88247540789737      0.60223041399973      0.52380721159657
  C   3.96474019246055      1.60391619825207      0.49821286485431
  H   4.62027763866460      1.43606032401958     -0.36681546223754
  H   4.55651174699403      1.51905160275959      1.41614940368852
  H   3.52238702521227      2.60078608536142      0.44123212788052
  C   3.23965843045821     -0.74787516320761      1.06410396195944
  H   2.31585933254740     -1.32667735738193      0.95951523071987
  C   4.34249029813423     -1.42185755345521      0.24433413650656
  H   5.28136287740962     -0.85144078571029      0.33879011214861
  H   4.07130980700667     -1.42641943130375     -0.82362753201718
  C   4.56736359260899     -2.85264304122719      0.75953778991015
  H   3.66243595043004     -3.45567171590552      0.56840469333738
  H   5.38150470578214     -3.32586439070457      0.19212059190637
  C   4.87895049765572     -2.86554758500746      2.26157709011373
  H   4.98307063257127     -3.90115585469443      2.61583838402225
  H   5.85238274444573     -2.37688296985624      2.43703578474002
  C   3.79688799771815     -2.13666341877978      3.06830009124699
  H   4.05897815377253     -2.11231682440355      4.13539671251613
  H   2.84309935641619     -2.68800948701479      2.99221318580605
  C   3.59055047953329     -0.70210947060236      2.55499419830697
  H   4.51825948497640     -0.12908561610915      2.71517756401334
  H   2.79186544908463     -0.19427752879393      3.11387103566218
  C   1.09173097893103      2.24992874471342     -2.59046219650469
  H   1.25913325890077      1.34476664483629     -3.16359482096824
  C   -0.16846268289039      2.88720071136356     -2.35229613389827
  H   -1.13704320098817      2.53654574624676     -2.69439446593720
  C   0.05967628187778      4.05236420195492     -1.57058892900973
  H   -0.69670570582376      4.74209700677140     -1.20901056463966
  C   1.47302616074896      4.13113144054441     -1.31559006580340
  H   1.97071120858916      4.91082326359793     -0.74566923616592
  C   2.10553049146806      3.02551820968200     -1.95874809717595
  H   3.16908633800612      2.81273907844200     -1.96899005301120
  C   0.66946763313320     -1.55974149611687     -1.14128665449509
  H   1.69705348351992     -1.70783396193177     -1.46028635357505
  C   -0.31995356471427     -0.79708446568100     -1.83393558406940
  H   -0.18593109397073     -0.28583340548186     -2.78021298202144
  C   -1.54312201767115     -0.86630680466070     -1.09020362701284
  H   -2.47765114707177     -0.37798956195467     -1.34792348260261
  C   -1.30421578285057     -1.63916710833276      0.06933354217933
  H   -2.02160620767000     -1.84711809022620      0.85777061620932
  C   0.07220026739103     -2.07245753583980      0.04410494958823
  H   0.55326620477137     -2.69138475753685      0.79543226389665
  N   -0.07037908017963      0.15190723820454      1.91837767567294
  C   -0.14339563075115      0.21705573468428      3.08197156434327
  C   -0.22861895860709      0.28750429130468      4.55293933366151
  F   1.00208686627844      0.12538624884658      5.10209982027736
  F   -1.03569636805598     -0.69057469041773      5.01797679976967
  F   -0.71511023136770      1.48233497846689      4.94092105386861

55
M3
  Fe  0.71501455630562      2.35754013127738     -0.47189915232317
  Fe  0.00826804396147      0.02594798605598      0.09725112356612
  C   0.82016118177131      3.03303990824193      1.13171621894706
  C   -1.01889836442256      1.62899019572174     -0.01697573056513
  O   0.91612701875759      3.49243847565542      2.19360920732893
  O   -2.12874435229311      2.01566204851187      0.10300212745750
  C   1.66427325837281      0.87199195375565      0.12556605346237
  N   2.87545732865479      0.60347008079042      0.53194988587678
  C   3.95489111249879      1.60795850884115      0.51484841593954
  H   4.61823534732831      1.44236507718628     -0.34492501475954
  H   4.53957157352406      1.52454326055738      1.43758097928711
  H   3.50976875743374      2.60359745903800      0.45404954862201
  C   3.23282907632299     -0.74700865940418      1.07129955293442
  H   2.30831595024220     -1.32479827532143      0.96751617665322
  C   4.33360026228906     -1.42056747560410      0.24825505381389
  H   5.27336585519515     -0.85112536438274      0.34233330723281
  H   4.06063588876410     -1.42289501617843     -0.81942465476596
  C   4.55837865067344     -2.85250388225313      0.76011144327608
  H   3.65207923641781     -3.45419478398558      0.57018093002569
  H   5.37064903958201     -3.32574085166934      0.18973857966233
  C   4.87287626099394     -2.86833990292736      2.26157340257224
  H   4.97722584458124     -3.90471355246930      2.61393833326623
  H   5.84723487452763     -2.38039468340964      2.43541711962617
  C   3.79302519955113     -2.13979106044319      3.07135625326163
  H   4.05651870349189     -2.11718769796837      4.13821875487228
  H   2.83823208047237     -2.68970023233502      2.99626298434873
  C   3.58648769904814     -0.70411837190694      2.56156685298885
  H   4.51523302775981     -0.13200947684040      2.72084118614668
  H   2.78872362696878     -0.19869919951552      3.12400542096044
  C   1.08807082058511      2.25512656679582     -2.59006252895942
  H   1.25208706905536      1.35049914578889     -3.16503259200326
  C   -0.16963986393772      2.89710608295870     -2.35098524629798
  H   -1.13947636655730      2.55088718011454     -2.69413859353545
  C   0.06287589533090      4.05859700870199     -1.56559028121477
  H   -0.69078505710813      4.75121347889556     -1.20379904819147
  C   1.47682871619825      4.13035395645362     -1.30865672263146
  H   1.97743621588903      4.90636932995627     -0.73627235991130
  C   2.10490851267715      3.02419622238497     -1.95512173063703
  H   3.16749134369801      2.80621108693766     -1.96465971964377
  C   0.67419667872716     -1.56290771131616     -1.14401975731961
  H   1.70294983530686     -1.70879759943025     -1.46038633495189
  C   -0.31592464051610     -0.80524504582222     -1.84130468394369
  H   -0.18178950262092     -0.29582148797580     -2.78868033716930
  C   -1.54022443651564     -0.87581514449904     -1.09937470419317
  H   -2.47562074249459     -0.39091348590337     -1.36059861290128
  C   -1.30138998691195     -1.64416684457968      0.06357685449964
  H   -2.01941089890023     -1.85207991217369      0.85143732681557
  C   0.07615447018496     -2.07388758117360      0.04199113775615
  H   0.55716095994027     -2.68892348550246      0.79653235127183
  N   -0.07088445706731      0.15553549709362      1.91638037080693
  C   -0.11786753654652      0.23417742461017      3.07943724979982
  C   -0.20440700108556      0.35573052985378      4.54403781872086
  F   1.04543211561597      0.16938865138180      5.08973732406103
  F   -1.04195781415861     -0.61135640501630      5.02966740754035
  H   -0.57627106756321      1.34611594244660      4.85101105251731

55
M4
  Fe  0.69760053429386      2.34855477111040     -0.46301492106808
  Fe  -0.00093000692692      0.01011813589058      0.08338927644090
  C   0.78943354507673      3.01292364125117      1.14491288335639
  C   -1.03489726670140      1.60707029271044     -0.02707042178022
  O   0.87898154239965      3.46814854911244      2.20976902211231
  O   -2.14796780166112      1.98816983158506      0.08634537733803
  C   1.64719612509383      0.86016305811408      0.13221753937728
  N   2.85843052337050      0.59844767792647      0.54491293221300
  C   3.93005007275043      1.61077688354293      0.54248930540060
  H   4.60095714398268      1.45759927838450     -0.31387755745586
  H   4.50921191364764      1.52485025708768      1.46845934370261
  H   3.47781041592965      2.60349330812906      0.48645167231003
  C   3.22167679745255     -0.75194508776370      1.07948780386637
  H   2.30088173100074     -1.33478687652002      0.97003755355009
  C   4.32933336941580     -1.41538417896610      0.25717942587567
  H   5.26522650822891     -0.84048948485024      0.35693791219239
  H   4.06009352395308     -1.41484875774004     -0.81147890520674
  C   4.56162436683640     -2.84805335034437      0.76346701551230
  H   3.65913948537783     -3.45402840553078      0.56876846046810
  H   5.37813071461246     -3.31432046556403      0.19329694616626
  C   4.87184084268998     -2.86829409683297      2.26582508338031
  H   4.98217124419765     -3.90552085550529      2.61408866351419
  H   5.84250175810959     -2.37466777226213      2.44449317765696
  C   3.78477966355524     -2.14994456210702      3.07495489700326
  H   4.04363726973497     -2.13020499259356      4.14299251558908
  H   2.83355430363059     -2.70499237838285      2.99373337726215
  C   3.57044656046010     -0.71364953319544      2.57093952748792
  H   4.49526560220148     -0.13641906328173      2.73523387534451
  H   2.76750961979089     -0.21783138364122      3.13413463640185
  C   1.09073629358378      2.26140226042264     -2.57884275113863
  H   1.26491186714345      1.36051569450509     -3.15672120509840
  C   -0.17288949800667      2.89410193590948     -2.34711318109710
  H   -1.13749180341286      2.54369776791274     -2.70056268766641
  C   0.04549407774198      4.05232673773375     -1.55285123071360
  H   -0.71563537196265      4.73806631531095     -1.19369645517086
  C   1.45657105771145      4.13099618873243     -1.28280993158128
  H   1.94750065870494      4.90645684750040     -0.70138682548275
  C   2.09722203815407      3.03263761385166     -1.93028138324163
  H   3.16110077289466      2.82103205175976     -1.93178613055753
  C   0.68091239407458     -1.56903939954679     -1.15684325905123
  H   1.71316737618184     -1.70806198814330     -1.46472308293039
  C   -0.30704935405350     -0.81365661112981     -1.85941552510034
  H   -0.16748056830354     -0.29931607379093     -2.80338154443803
  C   -1.53661851973626     -0.89308001341023     -1.12736281900154
  H   -2.47189019668659     -0.41085124073744     -1.39388556427132
  C   -1.30333687010626     -1.66498606930290      0.03446920061331
  H   -2.02702660127715     -1.87861183286710      0.81535007096821
  C   0.07561165286238     -2.08815251616394      0.02252820329392
  H   0.55448062703192     -2.70312950141467      0.77841066617684
  N   -0.09045871289654      0.14053418830612      1.91435203421840
  C   -0.13732405662976      0.25341636378559      3.07426736203680
  C   -0.14321274776823      0.38482879867518      4.52470103788590
  F   1.04017886091733     -0.13930091221149      5.06475863535389
  H   -0.99785590840695     -0.16165821560909      4.95268979898969
  H   -0.21382757025944      1.45024717015856      4.795150148992
